# Supplementary material for: Transcriptomic responses of lung mesenchymal cells during pneumonia
Source: JCI Insight. 2025 Feb 25;10(7):e177084. doi: 10.1172/jci.insight.177084 (PMC11981624; doi:10.1172/jci.insight.177084)
Supplement: Supporting data values [file jciinsight-10-177084-s046.xlsx]

## Sheet: Figure 1C
Gene	Cluster Number	Gene Expression	Percent Cells Expressing Gene
Col1a1	0	2.60396	95.1134
Col1a2	0	3.70935	98.9529
Col13a1	0	0.069591	5.06108
Col14a1	0	2.74362	95.4625
Fn1	0	0.984799	59.1623
Aspn	0	0.547347	38.3944
Hhip	0	0.112829	10.2967
Mustn1	0	0.248092	24.6073
Acta2	0	0.138347	14.6597
Cnn1	0	0.003481	0.52356
Myl9	0	0.258425	30.192
Actg2	0	0.001048	0.17452
Cspg4	0	0.016119	1.22164
Mcam	0	0.00145	0.34904
Pdgfrb	0	0.574511	51.4834
Msln	0	0.004279	0.69808
Wt1	0	0.007036	0.52356
Lrrn4	0	0	0
Muc16	0	0	0
Col1a1	1	1.37014	78.4444
Col1a2	1	2.11312	93.6296
Col13a1	1	1.55769	84.2963
Col14a1	1	0.072892	5.62963
Fn1	1	2.44155	94.1482
Aspn	1	0.013994	1.03704
Hhip	1	0.045387	3.7037
Mustn1	1	0.055047	4.66667
Acta2	1	0.046729	4.22222
Cnn1	1	0	0
Myl9	1	0.033428	3.40741
Actg2	1	0.000534	0.074074
Cspg4	1	0.005948	0.666667
Mcam	1	0	0
Pdgfrb	1	0.133854	11.8519
Msln	1	0.005881	0.444444
Wt1	1	0	0
Lrrn4	1	0.001216	0.148148
Muc16	1	0.001531	0.148148
Col1a1	2	1.74044	72.2327
Col1a2	2	2.63856	90.2439
Col13a1	2	1.94935	80.2064
Col14a1	2	0.060683	3.37711
Fn1	2	3.56917	95.1219
Aspn	2	0.016194	1.21951
Hhip	2	0.047799	2.90807
Mustn1	2	0.04641	3.09569
Acta2	2	0.04177	2.25141
Cnn1	2	0	0
Myl9	2	0.03376	2.25141
Actg2	2	0	0
Cspg4	2	0.009887	0.65666
Mcam	2	0.001945	0.093809
Pdgfrb	2	0.13998	8.16135
Msln	2	0.004024	0.281426
Wt1	2	0	0
Lrrn4	2	0	0
Muc16	2	0	0
Col1a1	4	2.09523	91.6016
Col1a2	4	2.83897	95.6055
Col13a1	4	1.18494	76.3672
Col14a1	4	0.583154	41.6992
Fn1	4	1.25338	68.8477
Aspn	4	0.139557	11.5234
Hhip	4	0.136143	13.6719
Mustn1	4	0.118226	10.3516
Acta2	4	0.163342	14.0625
Cnn1	4	0.006903	0.195313
Myl9	4	0.251273	24.707
Actg2	4	0.006042	0.292969
Cspg4	4	0.010035	0.976563
Mcam	4	0.000534	0.097656
Pdgfrb	4	0.28411	25.7812
Msln	4	0.002014	0.292969
Wt1	4	0	0
Lrrn4	4	0.00102	0.097656
Muc16	4	0	0
Col1a1	5	2.41856	92.6794
Col1a2	5	3.08223	94.2899
Col13a1	5	0.586941	44.6559
Col14a1	5	1.54357	76.8668
Fn1	5	0.512746	36.6032
Aspn	5	0.513742	35.5783
Hhip	5	0.255053	22.694
Mustn1	5	0.206062	20.205
Acta2	5	0.325843	22.5476
Cnn1	5	0	0
Myl9	5	0.325295	31.6252
Actg2	5	0.010043	0.878477
Cspg4	5	0.026527	2.63543
Mcam	5	0.006283	0.439239
Pdgfrb	5	0.529306	45.8272
Msln	5	0.011616	0.878477
Wt1	5	0.002398	0.292826
Lrrn4	5	0	0
Muc16	5	0.001854	0.146413
Col1a1	6	1.56645	81.8471
Col1a2	6	2.29701	93.6306
Col13a1	6	1.39129	79.7771
Col14a1	6	0.17164	14.6497
Fn1	6	1.99572	86.465
Aspn	6	0.043867	3.98089
Hhip	6	0.06191	5.89172
Mustn1	6	0.074711	7.32484
Acta2	6	0.112184	8.28026
Cnn1	6	0	0
Myl9	6	0.050071	5.89172
Actg2	6	0	0
Cspg4	6	0.006122	0.796178
Mcam	6	0	0
Pdgfrb	6	0.157972	14.8089
Msln	6	0.006768	0.636943
Wt1	6	0	0
Lrrn4	6	0	0
Muc16	6	0.001013	0.159236
Col1a1	7	2.00211	97.2414
Col1a2	7	2.71826	98.8506
Col13a1	7	0.56155	58.3908
Col14a1	7	1.16305	82.069
Fn1	7	0.475892	49.6552
Aspn	7	0.35958	36.3218
Hhip	7	0.170553	23.4483
Mustn1	7	0.209257	25.977
Acta2	7	0.212279	22.5287
Cnn1	7	0	0
Myl9	7	0.296481	40.2299
Actg2	7	0.004187	0.45977
Cspg4	7	0.017683	2.98851
Mcam	7	0.004513	0.689655
Pdgfrb	7	0.300009	43.9081
Msln	7	0.002097	0.45977
Wt1	7	0	0
Lrrn4	7	0	0
Muc16	7	0.001087	0.229885
Col1a1	8	2.18764	94.414
Col1a2	8	3.19698	97.9189
Col13a1	8	0.025261	3.17634
Col14a1	8	2.16613	93.8664
Fn1	8	0.925116	65.2793
Aspn	8	0.378919	36.4732
Hhip	8	0.068248	8.54326
Mustn1	8	0.242625	29.6824
Acta2	8	0.088239	10.0767
Cnn1	8	0.008255	0.657174
Myl9	8	0.24499	29.5728
Actg2	8	0.002647	0.547645
Cspg4	8	0.004881	0.547645
Mcam	8	0.002053	0.328587
Pdgfrb	8	0.346133	42.7163
Msln	8	0.001808	0.328587
Wt1	8	0.003286	0.438116
Lrrn4	8	0.002095	0.328587
Muc16	8	0	0
Col1a1	9	2.33034	84.4156
Col1a2	9	3.21707	92.5325
Col13a1	9	1.72915	73.7013
Col14a1	9	0.523005	26.948
Fn1	9	2.51808	85.7143
Aspn	9	0.093393	4.87013
Hhip	9	0.102649	6.81818
Mustn1	9	0.047589	4.54545
Acta2	9	0.090742	6.16883
Cnn1	9	0	0
Myl9	9	0.119332	8.11688
Actg2	9	0	0
Cspg4	9	0.00305	0.324675
Mcam	9	0	0
Pdgfrb	9	0.259386	15.5844
Msln	9	0	0
Wt1	9	0	0
Lrrn4	9	0	0
Muc16	9	0	0
Col1a1	10	1.68129	44.5187
Col1a2	10	2.66692	64.1711
Col13a1	10	1.65467	47.9947
Col14a1	10	0.238426	6.81818
Fn1	10	3.47212	74.8663
Aspn	10	0.031694	0.935829
Hhip	10	0.050962	1.87166
Mustn1	10	0.060526	1.87166
Acta2	10	0.078381	2.80749
Cnn1	10	0	0
Myl9	10	0.090024	2.80749
Actg2	10	0	0
Cspg4	10	0.018099	0.534759
Mcam	10	0	0
Pdgfrb	10	0.072635	2.40642
Msln	10	0.002128	0.13369
Wt1	10	0	0
Lrrn4	10	0.006487	0.26738
Muc16	10	0	0
Col1a1	12	3.55445	56.4103
Col1a2	12	5.56489	77.7778
Col13a1	12	3.34982	54.7009
Col14a1	12	0.206914	3.4188
Fn1	12	7.93237	96.5812
Aspn	12	0	0
Hhip	12	0.061017	1.7094
Mustn1	12	0	0
Acta2	12	0	0
Cnn1	12	0	0
Myl9	12	0.049773	0.854701
Actg2	12	0	0
Cspg4	12	0.023754	0.854701
Mcam	12	0	0
Pdgfrb	12	0.070149	1.7094
Msln	12	0.048053	0.854701
Wt1	12	0	0
Lrrn4	12	0	0
Muc16	12	0.039029	0.854701
Col1a1	18	1.67175	77.1429
Col1a2	18	2.14179	85.7143
Col13a1	18	1.65832	80
Col14a1	18	0.223626	12.8571
Fn1	18	2.69573	90
Aspn	18	0.04674	2.85714
Hhip	18	0	0
Mustn1	18	0.160079	5.71429
Acta2	18	0.080656	2.85714
Cnn1	18	0	0
Myl9	18	0.010855	1.42857
Actg2	18	0	0
Cspg4	18	0	0
Mcam	18	0	0
Pdgfrb	18	0.060745	5.71429
Msln	18	0	0
Wt1	18	0	0
Lrrn4	18	0	0
Muc16	18	0	0
Col1a1	20	0.817651	39.1473
Col1a2	20	0.943549	41.4729
Col13a1	20	0.470728	29.0698
Col14a1	20	0.025005	2.71318
Fn1	20	0.772022	37.5969
Aspn	20	0.009525	1.16279
Hhip	20	0.031692	2.32558
Mustn1	20	0.021373	1.93798
Acta2	20	0.066232	5.03876
Cnn1	20	0.009661	0.387597
Myl9	20	0.032457	2.71318
Actg2	20	0.006057	0.775194
Cspg4	20	0	0
Mcam	20	0.012887	0.775194
Pdgfrb	20	0.032891	3.48837
Msln	20	0.019444	0.775194
Wt1	20	0.00684	0.387597
Lrrn4	20	0.008583	0.387597
Muc16	20	0.004359	0.387597
Col1a1	22	1.81747	71.5707
Col1a2	22	1.9765	71.9261
Col13a1	22	0.953445	47.9033
Col14a1	22	0.029996	1.42146
Fn1	22	1.79523	68.3724
Aspn	22	0.003865	0.284293
Mustn1	22	0.039966	2.34542
Hhip	22	0.003171	0.426439
Acta2	22	0.065801	4.26439
Cnn1	22	0	0
Myl9	22	0.011034	0.852878
Actg2	22	0.002404	0.284293
CSPG4	22	0.003367	0.284293
PDGFRb	22	0.005323	0.21322
Mcam	22	0.23167	16.9865
Msln	22	0.006201	0.355366
Muc16	22	0.003389	0.142146
Lrrn4	22	0.000924	0.142146
Wt1	22	0.000162	0.071073
Col1a1	24	1.25589	89.8438
Col1a2	24	1.78224	94.5312
Col13a1	24	0.054378	12.5
Col14a1	24	0.320908	48.4375
Fn1	24	0.367477	50.3906
Aspn	24	0.067484	16.0156
Hhip	24	0.019482	6.64062
Mustn1	24	0.038998	5.46875
Acta2	24	0.098849	19.5312
Cnn1	24	0.00179	0.390625
Myl9	24	0.02789	6.25
Actg2	24	0.00836	1.5625
Cspg4	24	0	0
Mcam	24	0.014125	2.34375
Pdgfrb	24	0.292843	51.5625
Msln	24	0.000619	0.390625
Wt1	24	0.005133	1.95312
Lrrn4	24	0	0
Muc16	24	0	0
Col1a1	26	1.24284	58.3333
Col1a2	26	0.974364	44.4444
Col13a1	26	2.0127	61.1111
Col14a1	26	0	0
Fn1	26	1.25131	58.3333
Aspn	26	0	0
Hhip	26	0	0
Mustn1	26	0	0
Acta2	26	0.096682	5.55556
Cnn1	26	0	0
Myl9	26	0	0
Actg2	26	0	0
Cspg4	26	0	0
Mcam	26	0	0
Pdgfrb	26	0.135353	11.1111
Msln	26	0	0
Wt1	26	0	0
Lrrn4	26	0	0
Muc16	26	0	0
Col1a1	14	1.61778	74
Col1a2	14	1.87545	82.75
Col13a1	14	0.070516	5.75
Col14a1	14	1.27331	60
Fn1	14	0.150148	8.25
Aspn	14	3.015	87
Hhip	14	3.73632	97.75
Mustn1	14	2.74838	92
Acta2	14	1.83453	66.25
Cnn1	14	0.172211	10
Myl9	14	0.993194	50.5
Actg2	14	0.341881	20.75
Cspg4	14	0.081657	5.25
Mcam	14	0.035076	2.75
Pdgfrb	14	0.453459	29.75
Msln	14	0	0
Wt1	14	0	0
Lrrn4	14	0	0
Muc16	14	0	0
Col1a1	17	1.44643	79.1096
Col1a2	17	1.59633	82.8767
Col13a1	17	0.040481	4.10959
Col14a1	17	0.996378	64.3836
Fn1	17	0.074232	6.84931
Aspn	17	2.27673	84.2466
Hhip	17	3.26689	98.9726
Mustn1	17	2.76405	94.5206
Acta2	17	1.36419	67.1233
Cnn1	17	0.019704	2.05479
Myl9	17	0.639501	49.3151
Actg2	17	0.162233	13.0137
Cspg4	17	0.047996	4.45205
Mcam	17	0.008073	1.0274
Pdgfrb	17	0.292923	25
Msln	17	0.002743	0.342466
Wt1	17	0	0
Lrrn4	17	0	0
Muc16	17	0	0
Col1a1	21	0.889133	69.7892
Col1a2	21	0.891564	74.4731
Col13a1	21	0.034521	2.8103
Col14a1	21	0.132117	12.4122
Fn1	21	0.198113	20.8431
Aspn	21	0.382454	31.1475
Hhip	21	0.548405	39.1101
Mustn1	21	0.787115	55.7377
Acta2	21	2.24321	77.7518
Cnn1	21	0.236816	19.9063
Myl9	21	0.79352	47.541
Actg2	21	0.536078	41.9204
Cspg4	21	0.100688	15.6909
Mcam	21	0.120895	15.4567
Pdgfrb	21	0.326258	35.363
Msln	21	0	0
Wt1	21	0	0
Lrrn4	21	0	0
Muc16	21	0	0
Col1a1	3	0.789228	54.8323
Col1a2	3	1.42344	83.0375
Col13a1	3	0.051425	4.53649
Col14a1	3	0.331605	22.8797
Fn1	3	0.340576	27.2189
Aspn	3	0.743737	45.9566
Hhip	3	0.041055	1.97239
Mustn1	3	2.68887	88.7574
Acta2	3	4.95577	96.4497
Cnn1	3	1.12096	57.1992
Myl9	3	3.13275	93.4911
Actg2	3	1.12536	59.7633
Cspg4	3	0.42176	37.2781
Mcam	3	0.89539	63.5108
Pdgfrb	3	1.14508	63.9053
Msln	3	0.00177	0.197239
Wt1	3	0.002652	0.197239
Lrrn4	3	0.002652	0.197239
Muc16	3	0	0
Col1a1	13	0.537431	24.6575
Col1a2	13	1.56744	59.726
Col13a1	13	0.023142	0.821918
Col14a1	13	0.035786	2.19178
Fn1	13	0.044715	1.91781
Aspn	13	0.165794	7.67123
Hhip	13	0.007203	0.547945
Mustn1	13	0.001617	0.273973
Acta2	13	0.282577	10.9589
Cnn1	13	0	0
Myl9	13	0.690698	32.8767
Actg2	13	0	0
Cspg4	13	1.66029	61.0959
Mcam	13	1.62443	62.1918
Pdgfrb	13	3.89319	95.6164
Msln	13	0.003776	0.273973
Wt1	13	0	0
Lrrn4	13	0	0
Muc16	13	0.004345	0.273973
Col1a1	19	1.49326	70.5882
Col1a2	19	2.49155	94.1176
Col13a1	19	0.901588	64.7059
Col14a1	19	0.439367	23.5294
Fn1	19	1.30185	70.5882
Aspn	19	0	0
Hhip	19	0.221841	11.7647
Mustn1	19	0.162172	5.88235
Acta2	19	0.179021	11.7647
Cnn1	19	0	0
Myl9	19	0.546674	52.9412
Actg2	19	0	0
Cspg4	19	0.635825	58.8235
Mcam	19	1.08336	76.4706
Pdgfrb	19	2.17471	94.1176
Msln	19	0	0
Wt1	19	0	0
Lrrn4	19	0	0
Muc16	19	0	0
Col1a1	23	0.567441	30.3867
Col1a2	23	0.5148	28.453
Col13a1	23	0.09427	4.69613
Col14a1	23	0.007538	0.552486
Fn1	23	0.040269	3.03867
Aspn	23	0.11205	6.35359
Hhip	23	0.001639	0.276243
Mustn1	23	0.049834	3.31492
Acta2	23	1.30013	46.4088
Cnn1	23	0.007275	0.552486
Myl9	23	0.630869	29.558
Actg2	23	0.065259	4.97238
Cspg4	23	0.870253	43.9226
Mcam	23	1.06659	51.105
Pdgfrb	23	2.8279	89.5028
Msln	23	0	0
Wt1	23	0	0
Lrrn4	23	0	0
Muc16	23	0	0
Col1a1	15	0.519154	42.1986
Col1a2	15	1.11607	76.9504
Col13a1	15	0.038571	5.67376
Col14a1	15	0.83283	71.9858
Fn1	15	0.190319	14.1844
Aspn	15	0.004581	1.06383
Hhip	15	0.054067	8.86525
Mustn1	15	0.127201	19.8582
Acta2	15	0.080889	8.15603
Cnn1	15	0.006268	0.35461
Myl9	15	0.030081	4.96454
Actg2	15	0.008011	0.35461
Cspg4	15	0.005839	1.06383
Mcam	15	0.005141	1.06383
Pdgfrb	15	0.033651	3.90071
Msln	15	2.4894	86.8794
Wt1	15	0.721049	70.2128
Lrrn4	15	1.44132	87.9433
Muc16	15	1.17476	81.5603
Col1a1	16	0.279174	18.9076
Col1a2	16	1.23155	65.5462
Col13a1	16	0.028232	2.10084
Col14a1	16	1.37422	65.5462
Fn1	16	0.054652	3.36135
Aspn	16	0.00248	0.420168
Hhip	16	0.065356	6.72269
Mustn1	16	0.187268	16.8067
Acta2	16	0.055043	3.36135
Cnn1	16	0.002321	0.420168
Myl9	16	0.003177	0.420168
Actg2	16	0	0
Cspg4	16	0	0
Mcam	16	0	0
Pdgfrb	16	0.018192	0.840336
Msln	16	5.32366	98.3193
Wt1	16	0.626092	46.6387
Lrrn4	16	2.45551	86.9748
Muc16	16	2.5868	89.4958
Col1a1	25	0.504819	47.6191
Col1a2	25	0.704523	66.6667
Col13a1	25	0	0
Col14a1	25	0.154784	17.8571
Fn1	25	0.035991	5.95238
Aspn	25	0	0
Hhip	25	0.022029	8.33333
Mustn1	25	0.198602	38.0952
Acta2	25	0.044583	14.2857
Cnn1	25	0	0
Myl9	25	0	0
Actg2	25	0	0
Cspg4	25	0	0
Mcam	25	0	0
Pdgfrb	25	0.010684	2.38095
Msln	25	2.63856	96.4286
Wt1	25	0.460119	65.4762
Lrrn4	25	0.545857	52.3809
Muc16	25	0.345947	50
Col1a1	11	0.063809	1.76991
Col1a2	11	0.072709	1.76991
Col13a1	11	0.072557	1.76991
Col14a1	11	0.0533	0.884956
Fn1	11	0.060227	1.76991
Aspn	11	0	0
Hhip	11	0	0
Mustn1	11	0	0
Acta2	11	0.197227	4.42478
Cnn1	11	0	0
Myl9	11	0.243321	9.73451
Actg2	11	0	0
Cspg4	11	0	0
Mcam	11	0.013842	0.884956
Pdgfrb	11	0	0
Msln	11	0	0
Wt1	11	0	0
Lrrn4	11	0	0
Muc16	11	0	0

## Sheet: Figure 1E
Percent of mesenchymal cells
	Matrix Fibroblasts	Myofibroblasts	Smooth Muscle Cells	Pericytes	Mesothelial Cells
Naive	76.5541	11.0128	4.34335	4.77563	3.31412
Pneumonic	68.853	10.7331	4.06875	13.0831	3.26201
Resolved	81.5651	3.23146	5.68425	2.70586	6.81332

## Sheet: Figure 2B
Gene expression of core genes in each mesenchymal cell type
	Naive MF	Pneumonic MF	Resolved MF	Naive Myo	Pneumonic Myo	Resolved Myo	Naive SMC	Pneumonic SMC	Resolved SMC	Naive Peri	Pneumonic Peri	Resolved Peri	Naive Meso	Pneumonic Meso	Resolved Meso
Angptl4	0.337908	2.13452	0.294105	0.110852	1.09251	0.056686	0.163775	0.662734	0.074449	0.280984	1.22991	0.220881	0.124551	1.29729	0.02212
Birc2	0.259186	0.777233	0.247707	0.221374	0.695625	0.175606	0.243146	0.596344	0.239259	0.151913	0.751816	0.130227	0.260609	0.720251	0.230357
Bst2	0.622012	2.93618	0.698853	0.278565	3.04751	0.426334	0.408701	2.77959	0.484685	0.244247	2.93327	0.364256	0.709486	2.01687	0.67091
Ccl2	0.0156	3.61515	0.040754	0.023046	3.27602	0.10456	0	1.305	0.004191	0	1.80902	0	0	2.98301	0.012065
Cp	1.18945	3.21809	1.10305	0.394866	1.97269	0.439092	0.302006	1.10776	0.17451	0.063878	0.81148	0.106287	0.055664	1.83961	0.105624
Cxcl1	0.122525	1.93118	0.210936	0.069284	2.03538	0.036109	0.104404	1.12086	0.074201	0.005403	1.48309	0.027783	0.003822	1.16921	0.013328
Cxcl10	0.039078	4.90917	0.067949	0.20268	4.72602	0.198172	0.061425	2.26389	0.019888	0	5.06319	0	0.071223	2.91588	0.084362
Eif6	0.282734	0.751366	0.295282	0.357521	0.874173	0.301508	0.350532	0.813122	0.418165	0.291056	0.688685	0.274231	0.272765	0.82397	0.265385
F830016B08Rik	0.104481	1.07581	0.094785	0.006326	0.821051	0.021374	0.061916	0.561263	0.012549	0.037385	1.66512	0.014941	0.105464	0.610471	0.046626
Fas	0.241975	0.685389	0.27005	0.315509	0.841353	0.325086	0.219051	0.538322	0.222248	0.053425	0.546315	0.056116	0.086558	0.511499	0.139018
Gbp2	0.178386	1.63883	0.151856	0.188186	2.30885	0.226407	0.177287	2.41458	0.183963	0.048578	2.93013	0.06016	1.12572	2.92333	0.928066
Gbp3	0.076545	0.853456	0.059702	0.053581	1.17053	0.052292	0.065655	1.31598	0.038538	0.049566	1.36098	0.047993	0.323566	1.37968	0.230283
Gbp5	0.018633	1.06611	0.01948	0.012344	1.28053	0.013573	0.041308	1.04256	0.049807	0.016949	2.53691	0.04729	0.131549	0.968642	0.127569
Gbp7	0.154008	1.15871	0.152787	0.152257	1.21841	0.177787	0.14848	1.18242	0.216989	0.236271	2.61017	0.365756	0.399152	1.14946	0.319886
Gm4951	0.041532	1.00324	0.054644	0.042044	0.956755	0.033442	0.042566	0.747029	0.027617	0.030931	2.50136	0.198867	0.067683	0.582556	0.078026
H2.T22	0.212283	0.865707	0.262714	0.190447	1.13237	0.221375	0.143822	0.844977	0.132707	0.137488	0.864409	0.125066	0.268114	0.653033	0.268327
H2.T23	0.685315	2.2896	0.777218	0.30172	2.01317	0.521886	0.234474	1.47118	0.292488	0.198748	3.3544	0.391589	0.704036	1.46766	0.673072
Herc6	0.089301	0.500269	0.08161	0.081756	0.750911	0.076547	0.073661	0.593566	0.082171	0.080811	1.17344	0.040268	0.136427	0.808983	0.162139
Hif1a	0.19914	1.09445	0.216751	0.31393	0.971433	0.347378	0.386501	0.915835	0.416865	0.170285	0.951888	0.386647	0.157306	1.12578	0.240095
Ifi35	0.219519	0.999809	0.217593	0.183656	1.14595	0.20782	0.232125	1.23226	0.265526	0.194291	1.23388	0.2866	0.189488	0.706998	0.182371
Ifi47	0.022063	0.822062	0.05668	0.007926	0.914285	0.047859	0.044354	1.10273	0.023802	0.017142	1.69416	0.07371	0.12311	1.0693	0.096775
Ifit1	0.026681	1.04464	0.03715	0.044391	1.66618	0.05247	0.03336	1.66326	0.040802	0.029157	1.43701	0.063414	0.114406	1.00255	0.069316
Ifit3	0.140689	2.45812	0.129903	0.131816	2.71157	0.185327	0.128966	2.54051	0.132573	0.174482	2.59526	0.148673	0.102003	1.434	0.107211
Igtp	0.049472	1.20394	0.053558	0.043201	1.31866	0.043299	0.043558	1.25196	0.036129	0.036137	1.6392	0.051296	0.159838	1.58981	0.112847
Iigp1	0.249579	3.22263	0.20555	0.197153	2.94959	0.19568	0.230357	2.25085	0.215689	0.12202	3.72705	0.160865	0.172933	2.31998	0.18053
Irf1	0.177033	0.856146	0.170996	0.274552	1.28558	0.260277	0.168724	0.832578	0.129065	0.143975	2.35476	0.18217	0.193045	0.700785	0.229116
Irf7	0.033455	0.940458	0.033901	0.016011	1.30226	0.042057	0.011756	1.02287	0.013009	0.064506	1.28256	0.075232	0.055424	0.610146	0.036326
Irgm1	0.064345	0.959645	0.067341	0.118516	1.31943	0.063898	0.075914	0.950506	0.060332	0.025797	1.3286	0.056439	0.087876	0.844084	0.096906
Isg15	0.088334	2.51375	0.101314	0.056677	2.79322	0.132867	0.204529	3.08069	0.09796	0.111524	2.9518	0.169161	0.236784	2.46045	0.181997
Lcn2	0.00331	6.04184	0.015402	0	2.33185	0	0	1.12013	0	0.026766	1.08303	0	0	3.23888	0.019964
Lgals3bp	0.261934	1.68142	0.194694	0.067269	0.977098	0.074367	0.014984	0.582361	0.029509	0.254251	1.9621	0.374728	0.357892	0.740363	0.223477
March5	0.258682	0.763624	0.275624	0.315406	0.812059	0.326062	0.3181	0.699372	0.320037	0.256551	0.903221	0.229837	0.215494	0.602442	0.223684
Mif	0.51608	1.76971	0.580592	0.589176	1.53498	0.501953	0.688088	1.52717	0.69162	0.234709	0.938736	0.377121	0.530676	1.79835	0.586824
Mrpl52	0.533352	1.27473	0.564705	0.567087	1.32476	0.480632	0.5203	1.15499	0.620016	0.348965	0.991077	0.355718	0.578039	1.47425	0.606686
Mt1	0.286681	6.01927	0.404083	0.348984	4.33985	0.531982	0.256535	4.93488	0.506772	0.060068	2.53777	0.062263	0.479107	4.67808	0.653133
Mt2	0.081458	4.73561	0.102739	0.082097	3.36603	0.077442	0.027463	3.65524	0.123626	0.005256	1.92639	0	0.079243	4.06187	0.198803
Nfkbia	0.482106	2.62728	0.646703	1.01996	3.21914	1.14112	0.669886	2.24164	0.616738	0.55861	3.07756	0.749728	0.505477	2.31997	0.62585
Nme1	0.36688	1.2546	0.422405	0.346005	1.14336	0.518472	0.312602	0.866159	0.322806	0.240634	0.668352	0.248834	0.384462	1.82044	0.496261
Parp14	0.15362	1.07816	0.163245	0.087783	0.773456	0.136401	0.151527	0.704372	0.133741	0.218267	2.57029	0.274293	0.268302	0.559822	0.206687
Phf11d	0.074749	1.15204	0.087988	0.080071	1.45029	0.130084	0.146473	1.41719	0.121956	0.097653	1.66102	0.188391	0.125866	0.674532	0.104224
Pnp	0.503439	1.55125	0.525801	0.749906	1.81397	0.841043	0.268293	0.951208	0.250884	0.087684	0.726398	0.085339	0.534593	1.25372	0.596805
Ppa1	0.126406	0.802063	0.167244	0.062182	0.842169	0.053288	0.068263	0.680587	0.110031	0.040561	0.507663	0.049321	0.099279	0.961638	0.099268
Psmb10	0.290905	0.99256	0.30216	0.245096	1.52248	0.289844	0.226784	1.58256	0.226154	0.288365	1.66262	0.315026	0.447522	1.28353	0.485696
Psmb8	0.236155	1.41384	0.32266	0.320913	2.24894	0.466342	0.249554	2.26435	0.296046	0.296512	2.57071	0.324361	0.209364	1.6566	0.26103
Psmb9	0.11815	0.548372	0.156721	0.070263	0.754068	0.070051	0.06243	0.859924	0.092838	0.110504	1.23386	0.187586	0.252208	0.774557	0.217926
Psme1	0.406465	1.40959	0.42847	0.387002	1.68126	0.483737	0.404222	1.8159	0.44462	0.349407	1.93387	0.272577	0.778336	1.90506	0.836047
Psme2	0.377625	1.15096	0.417552	0.396475	1.68653	0.4904	0.325424	1.70138	0.392202	0.235985	1.42974	0.238973	0.699095	1.62094	0.751039
Rnf213	0.09596	1.3153	0.110236	0.067905	0.944518	0.034483	0.083996	0.632153	0.100699	0.141579	1.74	0.129994	0.325401	0.878638	0.237724
Rtp4	0.066091	0.559633	0.066695	0.019905	0.56642	0.074534	0.041524	0.533818	0.044677	0.095992	0.899299	0.099558	0.134542	0.519625	0.09097
Saa3	0.003956	8.85722	0.010915	0	5.29917	0.00677	0	1.54938	0	0	3.07842	0	0.025424	5.55368	0.00679
Samhd1	0.197613	0.891178	0.197801	0.267565	1.1321	0.222063	0.135239	0.947643	0.161614	0.173687	1.53352	0.19768	0.301011	0.916782	0.236553
Sod2	0.267071	2.93647	0.330716	0.312507	2.48691	0.360222	0.329133	2.23242	0.449037	0.202773	2.175	0.132019	0.289765	2.61201	0.371368
Stat1	0.183192	1.31437	0.183597	0.068843	1.00662	0.096364	0.128672	0.879243	0.088745	0.286298	1.98156	0.247347	0.286842	1.05011	0.152539
Susd6	0.330291	1.27343	0.357911	0.269705	1.30696	0.281697	0.307305	0.903079	0.281285	0.833844	2.01149	0.824285	0.307397	1.13627	0.351251
Tap1	0.08683	1.37808	0.094266	0.046383	1.24577	0.054324	0.054381	0.856175	0.054888	0.111244	2.50692	0.157826	0.151136	0.992231	0.083176
Tap2	0.276781	0.984398	0.31352	0.32532	1.03625	0.221293	0.231208	1.11268	0.250655	0.423624	2.25286	0.447829	0.414391	1.43203	0.43733
Timp1	0.233014	5.20068	0.228116	0.114168	2.39601	0.175079	0.094835	1.37089	0.087378	0.005256	0.918696	0.013108	0.427045	3.21603	0.427685
Vmp1	0.344434	1.27979	0.352563	0.324637	0.758021	0.44472	0.220136	0.631857	0.242622	0.164832	0.60711	0.165778	0.171975	0.569608	0.185027
Xaf1	0.166063	0.973675	0.145104	0.122852	1.27092	0.156344	0.192336	1.30974	0.138335	0.171597	1.54383	0.142723	0.351971	0.971894	0.229075

## Sheet: Figure 2C
Gene expression of specific genes in each mesenchymal cell type
	Naive MF	Pneumonic MF	Resolved MF	Naive Myo	Pneumonic Myo	Resolved Myo	Naive SMC	Pneumonic SMC	Resolved SMC	Naive Peri	Pneumonic Peri	Resolved Peri	Naive Meso	Pneumonic Meso	Resolved Meso
Ifi205	0.024836	1.841	0.071853	0	0.154894	0.004411	0	0.054911	0.003877	0	0.254968	0	0	0.389098	0.022403
Cxcl5	0.003656	1.65701	0.005175	0	0.235431	0	0	0.050337	0	0	0.113782	0	0	0.056762	0
Vcan	0.200635	1.77419	0.218434	0.460735	0.938842	0.581669	0.174843	0.352083	0.130279	0.009425	0.164921	0.020866	0.043493	0.090619	0.034368
Serpina3m	0.008557	0.879857	0.008825	0	0.093702	0	0	0.030509	0	0	0.049949	0	0	0.187947	0
Ptges	0.228743	1.55969	0.202578	0.049215	0.360467	0.090729	0	0.021001	0.016085	0.157836	0.274238	0.118773	0.007376	0.069512	0.009937
Serpina3f	0.001163	0.782099	0	0	0.160875	0	0	0.014308	0	0	0.195201	0	0	0.022589	0
Ptx3	0.002694	1.14557	0.00429	0	0.153477	0	0.014358	0.03153	0.008505	0	0.09825	0	0	0.15145	0
Hp	0.028727	1.66927	0.067712	0.001794	0.19246	0	0.007103	0.190455	0.004139	0	0.249701	0	0	0.167861	0
Sphk1	0.01747	0.651312	0.026921	0.012415	0.211252	0	0	0.107077	0	0	0.123092	0	0.030156	0.026279	0.001342
Enc1	0.027204	0.742436	0.035212	0.053115	0.260673	0.019387	0.008924	0.024524	0.008858	0.14632	0.224504	0.11354	0.006582	0.069465	0.017517
Mpeg1	0.00077	0.553406	0.000294	0	0.068388	0	0	0.004702	0	0	0.147246	0	0	0.038558	0.001508
Cstb	0.345642	1.33708	0.370447	0.358183	0.728858	0.29028	0.364668	0.550333	0.256545	0.173596	0.329957	0.160593	0.342392	0.658035	0.319886
Tnc	0.10426	0.934443	0.092535	0.114949	0.48275	0.125986	0.072012	0.201171	0.050087	0.031738	0.171221	0.038775	0	0.00299	0
Slc16a1	0.027429	0.651027	0.038998	0.023784	0.115551	0.011234	0.044293	0.060247	0.014024	0	0.01149	0.017587	1.3444	0.751512	1.37112
Lox	0.317353	1.09098	0.278458	0.040295	0.154709	0.008169	0.077822	0.221441	0.09014	0.006171	0.020494	0.016039	0.037486	0.279009	0.079745
Fkbp11	0.074841	0.564765	0.096321	0.047762	0.250872	0.056821	0.011294	0.10136	0.005934	0.009193	0.021619	0.004681	0.059336	0.278799	0.059311
Col4a1	1.12262	2.45451	0.873108	0.734418	1.3691	0.601838	1.19542	1.10125	1.07476	4.14148	4.22757	3.44583	0.721253	1.18952	0.53026
Col4a2	0.612519	1.86651	0.544807	0.41937	0.940137	0.405806	0.783743	0.941169	0.734971	3.50316	3.70172	3.20261	0.718638	0.945672	0.430047
Prdx6	0.931405	2.0152	0.887411	0.745634	0.868898	0.561915	0.49281	0.409045	0.471399	0.222961	0.252968	0.248909	0.397572	0.539394	0.389529
Dram1	0.09761	0.599776	0.116659	0.098356	0.354514	0.16022	0.018172	0.196942	0.045737	0.045103	0.157187	0	0.003431	0.168289	0.043798
Cxcl13	0.002692	0.533207	0.006587	0	0.05904	0	0.001412	0.106039	0.011129	0.028927	0.223655	0.051725	0.019535	0.086885	0.055266
Tnfaip6	0.104378	0.362394	0.125897	0.159143	0.552515	0.178001	0.031572	0.089288	0.015447	0.004826	0.038809	0.004681	0.001912	0.016358	0.006452
Vimp	0.83174	1.30273	0.806516	0.460485	1.13436	0.488393	0.388734	0.739826	0.462465	0.586626	0.779108	0.613699	0.487551	1.13831	0.566979
Dnajb11	0.409848	0.789301	0.462466	0.321487	0.865938	0.373621	0.234596	0.546034	0.239974	0.275323	0.45853	0.284438	0.397067	0.727586	0.385009
Psmd14	0.183783	0.487953	0.212359	0.202089	0.548574	0.243631	0.164571	0.424516	0.223961	0.126271	0.273846	0.184106	0.167183	0.499655	0.203141
Mapkapk2	0.170133	0.377899	0.197861	0.215987	0.58281	0.248512	0.215367	0.3282	0.275392	0.210613	0.354901	0.210437	0.359756	0.557874	0.351802
Lmo4	0.608133	0.726403	0.575747	0.424869	0.911015	0.422473	0.27895	0.387206	0.294318	0.721089	0.830879	0.646445	0.350701	0.378095	0.433815
Gclm	0.2141	0.474405	0.211328	0.216519	0.561415	0.236832	0.296377	0.333954	0.183658	0.127947	0.459395	0.163076	0.126361	0.28488	0.148017
Fabp4	0.006506	0.12771	0.00409	0.000969	0.131736	0	0.214049	1.1487	0.408097	0	0.029701	0	0.010876	0.082311	0.019729
Cd200	0.037863	0.057155	0.047193	0.052088	0.165101	0.027672	0.119318	1.05397	0.379024	0	0.010256	0	0.557692	0.54326	0.659616
Itih4	0.000522	0.010697	0.002977	0.064131	0.051511	0.116834	0.380603	1.07122	0.502986	0	0.024904	0	0.001789	0.013953	0.002496
Fgl2	0.075772	0.326466	0.101471	0.031538	0.108599	0.060083	0.132448	0.739926	0.298757	0.011287	0.014092	0.015727	0.09436	0.048921	0.086423
Vcam1	1.28855	1.41076	1.16397	0.070251	0.563256	0.129285	0.266545	1.58435	0.184072	0.057137	0.191365	0.110352	0.060374	0.636751	0.057668
Pde1a	0.082976	0.073559	0.110461	0.594173	0.403989	0.557521	0.147909	0.537145	0.159134	0.033254	0.020205	0.020878	0.014651	0.006918	0.024271
Isyna1	0.048569	0.244468	0.061711	0.057063	0.208027	0.035399	0.13254	0.508047	0.159557	0.326955	0.152418	0.204694	0.230043	0.498817	0.307152
Hspb1	1.67836	1.14409	1.68066	1.86757	2.04912	1.81556	1.50034	3.04162	1.91462	0.299215	0.442602	0.356287	2.39337	2.11513	2.32789
Cdo1	1.33096	1.01111	1.30926	0.421777	0.78322	0.39852	0.611974	1.72218	0.670512	0.240349	0.1361	0.17617	0.427227	0.497205	0.41278
Pde4b	0.104466	0.440821	0.140054	1.01674	0.745788	0.971253	0.223025	0.6567	0.184578	0.028562	0.268018	0.057036	0.105778	0.050969	0.085683
Flt1	0.001211	0.009016	0.002518	0	0.01385	0	0.016741	0.086131	0.037206	0.067069	1.31656	0.243822	0	0	0.003095
Slfn5	0.022905	0.1323	0.051109	0.002169	0.087125	0	0.052979	0.161574	0.023984	0.198474	1.25192	0.227351	0.043284	0.047402	0.030917
Sema4c	0.08266	0.299324	0.079114	0.087782	0.209739	0.078006	0.058056	0.123065	0.053236	0.378109	1.73138	0.145298	0.149723	0.045534	0.132299
Gja4	0.000461	0.045547	0.002913	0	0.077775	0	0.331542	0.109558	0.260897	0.69416	1.66647	0.517884	0.002615	0.00376	0
Batf2	0.007203	0.143167	0.008404	0.001603	0.102963	0	0	0.099061	0.004758	0.002846	0.7158	0.046879	0	0.039769	0.001603
Slc15a3	0.001797	0.165554	0.004522	0.00198	0.139113	0.013539	0	0.037868	0.029486	0	0.577143	0.012152	0	0.099819	0
Arid5a	0.045262	0.225569	0.057882	0.306396	0.396767	0.2971	0.165342	0.248167	0.16395	0.019337	0.768112	0.012334	0.033891	0.125259	0.040714
Uba7	0.031549	0.248148	0.028338	0.009991	0.195308	0.017099	0.044729	0.173684	0.002425	0.097016	0.724216	0.065576	0.088097	0.255845	0.112496
Rhoj	0.355855	0.365471	0.372556	0.296792	0.45926	0.286387	0.739365	0.649159	0.703581	0.466692	1.43069	0.601215	0.275091	0.69981	0.432937
Cnn3	0.207124	0.434158	0.20526	0.415045	0.579017	0.436428	0.6159	0.723179	0.653769	0.201747	0.977097	0.211204	0.056394	0.121543	0.135956
Cd40	0.224706	0.165921	0.192731	0.012061	0.070587	0.006952	0	0.012238	0.012475	0.066323	0.685241	0	0	0	0.002566
Irf8	0.308606	0.612517	0.337663	0.020413	0.211469	0.028746	0.096205	0.149883	0.084255	0.602666	1.53311	0.685849	0	0.028001	0.005045
Nckap5	0.13844	0.289332	0.088238	0.045768	0.138458	0.009915	0.008891	0.005656	0.001493	0.139435	0.765582	0.190089	0.08684	0.011269	0.075672
Tmem140	0.37438	0.407937	0.380819	0.28965	0.539942	0.283397	0.288793	0.54156	0.231531	0.248805	1.04248	0.337242	0.152134	0.290109	0.169186
Ttc39b	0.063811	0.287252	0.073731	0.078578	0.27299	0.091925	0.029076	0.128906	0.054512	0.029364	0.522709	0.062888	0.168904	0.156537	0.158551
Chil1	0.000256	0.036175	0.00049	0	0.009804	0	0	0	0.003848	0	0.021002	0	0.022705	1.41196	0.050892
Dmkn	0.000726	0.004295	0.000747	0	0	0	0	0	0.005312	0	0	0	0.201154	0.949373	0.286029
Gm20186	0.00861	0.047356	0.007233	0.004189	0.038912	0.012855	0.004811	0.115888	0.017837	0.019382	0.01847	0.007365	0.685301	1.80208	0.792694
Anxa8	0.00129	0.007244	0.002158	0.022029	0.021122	0.04166	0	0.018046	0	0	0	0	0.217062	0.914036	0.402565
Krt18	0.001405	0.007383	0.001948	0	0.002133	0	0	0	0.028861	0	0.002987	0	0.714461	1.63402	0.772762
Prg4	0.007259	0.090122	0.006588	0.035231	0.009736	0.005652	0	0	0	0	0.009241	0	0.013797	0.726736	0.023794
Pvrl2	0.032135	0.087951	0.036284	0.033633	0.055255	0.023481	0.022743	0.018651	0.041696	0.062602	0.102264	0.072362	0.159591	0.732123	0.183657
Cldn10	0.021057	0.011146	0.028842	0.005618	0	0.015454	0	0.004976	0.010417	0	0.004028	0	0.48124	1.05535	0.692181

## Sheet: Figure 2D
Inferred mean transcription factor activity in each mesenchymal cell type
		Msx2	Foxq1	Hey2	Foxa3	Znf24	Ebf1	Glis3	Foxl2	Srf	Myocd	Tcf21	Msx1	Nfe2l3	Hhex	Myog	Irf5	Nfkb1	Rela	Irf1	Irf2	Rel	Irf7	Irf9	Snai2	Tcf7l1
Fibroblasts	Naïve	0.0534833	0.0520672	0.0783411	0.174295	-0.19139	-0.147629	-0.26385	-0.467176	0.148803	0.0839496	0.103684	-0.0351449	-0.156297	0.033341	-0.36735	-0.437888	-0.34752	-0.388159	-0.401774	-0.342021	-0.485513	-0.465041	-0.490828	0.0480984	-0.222767
	Pneumonic	-0.110085	0.35468	0.220609	0.0946509	0.133155	0.088784	-0.139218	0.573261	-0.836075	-0.744993	-0.541564	-0.648167	-0.733986	-0.902253	-0.197977	1.13902	1.5193	1.29728	1.3895	1.18629	1.27003	1.51294	1.47132	0.37329	0.733154
	Resolved	0.0254165	0.190018	0.142339	0.18763	-0.087425	-0.0082065	-0.278514	-0.469382	0.177287	-0.0840622	-0.0558512	-0.16126	-0.216268	-0.0817401	-0.242006	-0.382523	-0.376343	-0.300968	-0.346383	-0.320663	-0.336498	-0.444141	-0.480915	0.124461	-0.366357
Mesothelial Cells	Naïve	1.32435	0.96642	1.35776	-0.059556	2.84486	-0.760272	0.344428	0.599715	-1.16262	-0.875991	-0.833203	-0.520737	-0.166274	0.162628	-0.0394647	-0.357606	-0.537667	-0.32631	-0.338554	-0.464287	-0.463016	-0.395244	-0.365249	-2.04131	-2.14232
	Pneumonic	0.119258	0.288023	0.460743	-0.0911585	2.34663	-0.7279	-0.315381	1.40451	-1.30075	-0.973004	-1.17035	-0.78135	-0.321666	-0.645416	0.244948	0.800708	0.824638	0.760036	0.950338	0.801979	1.15743	1.23825	0.948803	-2.2482	-0.42673
	Resolved	1.21609	0.972941	1.20491	-0.0911585	2.6232	-0.927102	0.409274	0.640022	-1.09478	-0.945634	-0.965323	-0.556609	-0.250878	0.0703045	0.196976	-0.295688	-0.671032	-0.32673	-0.274915	-0.440887	-0.329835	-0.493822	-0.343128	-2.05229	-1.9784
Myofibroblasts	Naïve	-0.603117	-0.675393	-0.0845138	0.690956	0.199183	-0.559724	1.19721	0.40743	0.72541	0.489977	0.310866	0.4515	0.993514	0.806175	1.14793	-0.340131	-0.416899	-0.297197	-0.641874	-0.475174	-0.0182722	-0.455277	-0.194931	0.00861572	0.642809
	Pneumonic	-0.682364	-0.5008	-0.472357	-0.0351773	0.244822	-0.607768	0.125732	1.63476	0.451508	0.315728	-0.117337	0.0496952	0.821787	0.192813	0.770715	1.35312	1.64658	1.83806	1.71682	1.50796	2.35462	1.82444	2.21488	0.293659	0.954548
	Resolved	-0.501578	-0.663921	-0.198949	0.421619	0.160473	-0.493108	1.09283	0.504866	0.775367	0.518066	0.298184	0.41804	1.07529	0.822821	1.2901	-0.295125	-0.488619	-0.268653	-0.559296	-0.461887	0.0757445	-0.456982	-0.181938	0.0213014	0.685028
Pericytes	Naïve	1.38889	-0.270895	-0.72297	-2.56816	-1.36513	2.23366	2.96803	-0.270148	-1.07546	-0.467651	-0.546338	1.12766	0.103476	-0.240967	0.0148242	0.593718	-0.950999	-0.977809	-0.958522	-0.865595	-1.16647	-0.506945	-0.513116	-0.50471	0.844909
	Pneumonic	1.0863	-0.455399	-0.685324	-1.5014	-1.245	1.47336	2.16244	0.48841	-0.938422	-0.142977	-0.641215	0.536725	0.380584	0.0343422	0.180189	2.57098	0.973117	1.10533	2.01312	1.95858	1.27358	1.758	1.55017	-0.647734	0.927866
	Resolved	1.30086	-0.412353	-0.607952	-2.62388	-1.29454	2.11111	2.75426	-0.121346	-0.910707	-0.358535	-0.352372	1.23841	0.103476	-0.013493	0.221464	0.454325	-0.926701	-0.922033	-0.920017	-0.854887	-1.06302	-0.454712	-0.501926	-0.697721	0.83782
Smooth Muscle Cells	Naïve	-1.17609	-1.89881	-1.68497	-1.03808	-0.338639	0.649648	-0.236936	1.33659	1.49462	2.52759	2.42205	2.39329	2.69994	2.0009	2.07044	-0.63971	-0.610277	-0.720149	-0.912081	-0.638666	-0.541295	-0.500004	-0.348679	0.154986	0.857057
	Pneumonic	-0.985596	-1.30929	-1.60905	-0.784134	-0.191801	0.136468	-0.152609	2.14754	0.625615	1.54198	1.13198	1.42519	2.20124	1.4067	1.51351	1.69802	1.44254	1.44596	1.96399	1.88012	1.86128	2.077	2.00336	0.0983737	0.981112
	Resolved	-1.51694	-2.10424	-1.51694	-0.862564	-0.0383052	0.370951	-0.305252	1.70302	1.78781	2.99163	2.77576	2.28319	3.07041	2.22836	2.51555	-0.778742	-0.682745	-0.752144	-0.896567	-0.690595	-0.463631	-0.570892	-0.355516	0.041891	0.884922

## Sheet: Figure 2E
Reactome analysis
	Pathway	Cluster ID	p.adjust	Count
Antigen processing-Cross presentation	1	6	1.8133e-07	9
Interleukin-1 signaling	2	6	5.587e-06	8
Interleukin-1 family signaling	3	6	9.554e-06	8
Cytokine Signaling in Immune system	4	6	1.5405e-05	13
Ub-specific processing proteases	5	6	1.5405e-05	9
Signaling by Interleukins	6	6	0.00021233	8
Regulation of mRNA stability by proteins that bind AU-rich elements	7	6	0.00025632	5
Interferon Signaling	8	6	0.00156016	5
Nicotinamide salvaging	9	6	0.00823274	2
Nicotinate metabolism	10	6	0.0200882	2
Nicotinamide salvaging	9	5	0.148706	2
Scavenging of heme from plasma	11	5	0.148706	2
Phase II - Conjugation of compounds	12	5	0.148706	3
Nicotinate metabolism	10	5	0.148706	2
Biological oxidations	13	5	0.148706	4
Growth hormone receptor signaling	14	4	0.0243239	2
Interferon Signaling	8	4	0.122274	3
Signaling by Receptor Tyrosine Kinases	15	4	0.143311	4
Cytokine Signaling in Immune system	4	4	0.143311	4
Platelet activation, signaling and aggregation	16	4	0.143311	3
Opioid Signalling	17	4	0.199246	1
Crosslinking of collagen fibrils	18	3	0.00020288	3
Assembly of collagen fibrils and other multimeric structures	19	3	0.00305737	3
Laminin interactions	20	3	0.00411921	2
Integrin cell surface interactions	21	3	0.00481329	3
Collagen formation	22	3	0.00519215	3
Signaling by Receptor Tyrosine Kinases	15	3	0.0328831	4
Scavenging of heme from plasma	11	3	0.0978019	1
Regulation of mRNA stability by proteins that bind AU-rich elements	7	2	0.063935	2
Signaling by Interleukins	6	2	0.063935	2
Signalling to RAS	23	2	0.063935	1
Glutathione synthesis and recycling	24	2	0.063935	1
Butyrate Response Factor 1 (BRF1) binds and destabilizes mRNA	25	2	0.063935	1
Cytokine Signaling in Immune system	4	2	0.063935	2
Antigen processing-Cross presentation	1	2	0.063935	1
Interleukin-1 signaling	2	2	0.0642242	1
Interleukin-1 family signaling	3	2	0.0685715	1
Ub-specific processing proteases	5	2	0.0937485	1
Opioid Signalling	17	1	0.0639411	2
Synthesis of IP2, IP, and Ins in the cytosol	26	1	0.0639411	1
cGMP effects	27	1	0.0639411	1
Triglyceride catabolism	28	1	0.0639411	1
Degradation of cysteine and homocysteine	29	1	0.0639411	1

## Sheet: Figure 3C
Sca1 expression in each fibroblast subtype
Alveolar Fibroblasts			Adventitial Fibroblasts
Naïve	Pneumonic	Resolved	Naïve	Pneumonic	Resolved
0	1.08859	0	0.851234	2.26541	1.47342
0	0	0	2.47995	3.55794	3.53688
0	0	0	0.46903	3.60331	0.671886
0	0	0	1.41807	4.42461	2.1807
0	0	0	2.19553	4.45502	3.76388
0	0	0	0.664018	3.24105	1.36307
0	0	0	3.02614	2.99785	1.16386
0	0	0	3.50645	0	1.23034
0	0.720777	0	1.85538	3.65403	4.24881
0	0	0	1.22146	3.10533	2.11761
0	0	0	0.763865	4.22719	3.27235
0	0	0	2.58152	4.66311	1.69323
0	0	0	3.31594	3.92106	0.568928
0	0	0	2.60682	2.67155	2.29848
0	0	0	2.56669	3.34219	3.24854
0	0	0	1.45453	3.38912	1.72898
0	0	0	0.968217	2.89476	1.23916
0	0	0	3.87338	3.26737	1.75605
0	0	0	0	2.49091	0.63922
0	0	0	0.542553	3.68319	1.21072
0	0	0	2.15818	4.30554	6.10834
0	0	0	2.16977	0	1.21832
0	0	0	1.34995	0	2.36191
0	0	0	0.440727	2.82282	2.94633
0	0	0	3.67744	4.33489	0
0	0	0	2.3864	3.91254	0
0	3.07732	0	1.29624	2.62373	2.39854
0	0	0	2.15959	1.71653	2.47365
0	1.59483	0	2.8422	3.15021	1.14145
0	0	0	2.45855	2.2881	2.72771
0	0	0	2.6626	4.39065	2.48413
0	0	0	1.29947	0.359948	2.11121
0	0	0	2.15145	3.96316	3.30509
0	0	0	1.11541	4.29405	1.26535
0	0	0	3.50433	3.80757	1.66508
0	0	0	1.74515	4.16638	3.95165
0	0	0	2.57517	0.554343	2.84493
0	0	0	2.24337	0	3.61708
0	2.67184	0	2.14045	0	1.95822
0	0	0	1.29779	4.00815	2.54508
0	0	0	3.49885	6.26329	2.97916
0	0	0	2.32458	4.16901	2.18533
0	1.08495	0	2.89536	4.35685	0.837544
0	0	0	1.31207	4.13589	3.55736
0	1.77065	0	3.46803	0	1.26482
0	0	0	2.69818	3.62792	2.26162
0	0	0	2.55321	3.7037	1.34401
0	1.92716	0	2.02613	3.94386	2.05729
0	0	0	2.74118	3.2184	2.8469
0	0	0	2.43674	3.29487	2.88649
0	0	0	1.16771	4.15735	4.57086
0	0	0	2.80316	3.9162	3.10378
0	0	0	1.56745	3.92668	3.71072
0	0	0	2.64804	4.11405	0
0	0	0	2.68718	3.11798	0.818147
0	0	0	2.06393	4.41301	3.64817
0	0	0	2.74248	5.81831	1.87638
0	0.82459	0	0	3.99539	2.72223
0	0	0	2.65932	3.71981	3.54703
0	0	0.836713	1.47544	3.79998	2.8603
0	2.28966	0	0	3.7707	1.90341
0	0	0	0.628002	2.70973	3.05154
0	0	0	2.23449	3.30429	2.61124
0	0.673157	0	1.62431	3.63591	1.73395
0	0	0	4.47578	2.18194	0
0	0	0	1.58546	2.98025	3.07988
0	0	0	0.819091	3.22326	0.568317
0	0	0	2.79014	3.79999	0
0	0	0	0	3.48528	2.26834
0	0	0	2.82565	3.70144	2.31311
0	0	0	2.54428	1.69943	0.570411
0	0	0	3.18637	2.66541	1.18598
0	0	0	2.21253	3.41564	2.16743
0	2.19361	0	1.47005	3.61405	1.13441
0	0	0	0	3.57029	2.21795
0	2.55323	0	3.23851	2.78665	1.6787
0	1.20536	0	2.32886	3.44543	1.69533
0	0	0	2.02461	2.82018	1.87124
0	0	0	3.37318	3.1549	0
0	0	0	1.97941	3.96878	0.982494
0	0.974613	0	2.19229	3.70709	0.601301
0	2.47931	0	2.37237	3.39966	2.28305
0	0	0	2.23857	3.33175	1.92871
0	0	0	2.16925	4.33877	2.25177
0	0	0	2.7794	0.231936	3.3159
0	2.28285	0	1.77266	3.12867	2.956
0	0	0	0	4.00754	3.08286
0	0	0	2.20959	4.13543	3.1563
0	0	0	2.49291	3.87235	1.53453
0	0	0	1.50406	3.45708	2.32325
0	0	0	2.589	1.93251	2.33645
0	0	0	3.45982	0.821904	0.892157
0	0	0	1.93508	3.89996	2.00771
0	0	0	2.86484	0.803314	2.34809
0	0	0	2.54995	4.7061	2.16305
0	1.38875	0	1.79673	3.85835	1.9302
0	4.09443	0	2.90999	2.03769	2.60209
0	1.3007	0	1.86794	3.43661	1.82653
0	3.46971	0	0.815445	3.67393	1.22445
0	2.38813	0	1.51639	3.0585	2.20876
0	0	0	0	2.52943	2.08045
0	0	0	2.1715	3.94209	3.00606
0	0	0	3.42728	3.88762	0
0	0	0	1.39218	3.81795	0.771585
0	3.2771	0	0	4.4169	2.13434
0	0	0	2.09642	3.8375	1.89835
0	0	0	4.15871	1.13402	1.75655
0	0	0	2.61052	4.03648	5.48398
0	3.09577	0	3.62187	3.13003	3.46189
0	0	0	1.67482	4.43458	2.26404
0	0	0	0	3.07122	7.93972
0	0	0	2.65257	1.42262	2.3082
0	0	0	1.64658	4.49625	2.88624
0	4.53411	0	0	1.95099	1.26555
0	0	0	3.68073	3.8664	0
0	4.75054	0	3.17884	3.27178	2.80409
0	0	0	1.98704	4.76176	2.6272
0	4.4482	0	0	3.80416	1.42964
0	0	0	4.04056	3.41532	0.747386
0	4.79518	0	3.13528	2.33707	2.05554
0	0	0	2.2282	3.18545	1.91691
0	0	0	2.01268	2.85957	0.931085
0	0	0	1.42348	2.83423	2.24809
0	1.07294	0	1.3501	4.19727	0
0	0	0	0.763652	0	3.17591
0	1.74568	0	2.23615	3.77129	2.35169
0	0	0	0.313546	3.89741	3.90523
0	0	0	2.30282	3.41109	1.64119
0	0	0	1.5525	2.35769	2.96203
0	0	0	3.43576	3.0831	2.10655
0	1.63112	0	2.04163	2.18007	0.604963
0	0	0	2.44553	3.60458	1.18148
0	3.24632	0	1.7385	3.56573	2.67393
0	1.87351	0	2.76353	2.17156	4.49604
0	0	0	2.13646	3.67309	2.7983
0	0.312264	0	1.33192	3.28312	1.49455
0	2.26639	0	3.06161	3.6852	1.79243
0	1.79769	0	0.979027	4.07631	0
0	0	0	2.86659	4.20853	2.13939
0	0	0	0	0	2.71353
0	0	0	1.02035	3.7932	0
0	0	0	2.78442	3.39524	0
0	2.82681	0	0	3.35849	0.772641
0	0	0	2.55499	3.62842	4.84254
0	0	0	0	3.818	3.11325
0	0	0	2.12655	0	2.93316
0	0	0	2.28705	3.63106	2.64428
0	0	0	1.49919	3.69758	1.20706
0	0	0	1.46684	3.94391	3.18527
0	0	0	2.89391	2.8429	2.00127
0	3.85372	0	0.737912	3.50777	1.00236
0	0	0	2.52898	3.75565	3.17762
0	0	0	2.86885	3.70705	2.54441
0	0	0	1.98168	6.76042	2.21827
0	0	0	1.87831	3.35378	3.03039
0	0	0	2.34123	3.80823	0.517698
0	0	0	2.25604	3.27449	1.95458
0	1.81614	0	2.91965	4.78496	2.30532
0	0	0	3.13533	1.96105	0.898875
0	0.793385	0	1.79765	3.93905	2.88399
0	3.89407	0	0	3.90515	4.3204
0	0	0	1.62167	3.21491	3.12423
0	0	0	4.57619	4.01906	1.19693
0	0	0	3.68015	2.99684	2.32503
0	0	0	2.79591	3.08198	2.97958
0	0	0	2.74194	3.26491	0.70998
0	0	0	0	2.33199	2.50006
0	0	0	2.80221	3.39681	1.82164
0	3.00625	0	3.18329	4.3852	2.33888
0	0.484556	0	3.17122	3.7515	1.03685
0	0	0	0.972397	3.56284	2.94967
0	0.423173	0	2.99323	2.11454	1.82887
0	3.46705	0	2.8257	3.1169	0.902532
0	0	0	1.21752	1.9345	2.1895
0	0	0	2.22024	2.53675	1.24698
0	0	0	0	2.35581	2.51724
0	0	0	2.03787	4.3776	3.78723
0	0	0	8.89717	3.37583	3.21422
0	0	0	0.59482	4.19877	2.01467
0	2.0842	0	1.79109	3.21181	2.56242
0	0	0	1.64509	0	1.62323
0	0	0	2.10587	3.64775	1.51054
0	0	0	2.37342	4.87866	2.60309
0	0	0	1.58494	3.44726	1.77821
0	0	0	3.19038	4.65116	4.9624
0	0.704683	0	0	3.29536	4.68286
0	0	0	1.32626	4.98543	2.07517
0	0	0	2.3744	3.74005	1.40817
0	0	0	2.96571	3.53412	0
0	0	0	0	3.25354	2.83967
0	2.80039	0	2.09952	3.10499	3.17606
0	2.06828	0	0	2.10529	1.70189
0	0.21709	0	3.45346	4.19078	2.85149
0	0.468152	0	2.68027	4.21029	2.84752
0	0	0	2.71741	2.96352	2.02381
0	0	0	0	3.62616	1.63255
0	0	0	0.858544	3.59314	1.28979
0	3.40408	0	2.38419	3.68473	3.48855
0	0.658032	0	3.78507	4.13818	3.2102
0	0	0	1.87019	4.24619	3.26553
0	0	0	2.6653	5.68029	3.27887
0	0	0	2.6449	4.84805	1.90747
0	0	0	0.244554	3.93628	3.0318
0	0	0	2.9005	3.44603	0.627035
0	0	0	0.705051	2.84902	0.720774
0	0	0	0.505597	4.78657	0
0	0	0	1.47356	5.66929	3.40875
0	0	0	3.17434	1.76324	2.21604
0	4.15355	0	3.12276	3.78989	1.57879
0	1.12981	0	1.35058	3.45661	1.56727
0	0	0	0	2.37804	3.15847
0	0	0	2.11434	2.50855	0
0	0	0	2.65488	4.36318	2.49524
0	1.94991	0	2.16355	4.25414	1.49191
0	0	1.18305	3.8657	4.17247	0
0	8.62448	0	0.471154	3.60857	2.999
0	0	0	1.29752	3.63066	2.82957
0	0	0	2.30294	0.295174	1.96613
0	1.47201	0	2.19082	1.78779	2.76512
0	0	0	1.54867	3.56616	3.19657
0	0	0	2.71783	3.37041	2.55606
0	0	0	0	2.41076	1.85827
0	0	0	0	3.60109	2.35178
0	0	0	2.28145	3.35466	2.53803
0	0	0	0.667446	3.87343	2.00479
0	0	0	2.49386	2.64859	0
0	0	0	0	3.78188	1.64271
0	0	0	0		1.49961
0	0	0	0.789002		2.16909
0	0	0	0.599724		1.92431
0	1.34017	0	0		1.61291
0	0	0	2.79467		2.07282
0	0	0	0.893003		0
0	0	0	6.11355		2.06261
0	1.91219	0	1.99761		2.7781
0	0	0	1.65844		1.39767
0	0	0	2.8769		2.3618
0	0	0	2.57002		2.42536
0	0	0	2.33139		1.00521
0	0	0	2.58179		1.96113
0	1.62398	0	2.19913		2.2382
0	0	0	0.759759		1.58154
3.53581	3.83971	0	2.73156		2.73545
0	0	0	0.729778		1.81804
0	0	0	3.22405		0
0	0	0	2.81547		0
0	0	0	3.45991		3.10498
0	0	0	2.862		1.29279
0	1.31458	0	1.72028		1.54719
0	1.00756	0	3.34067		1.32056
0	4.0774	0	0		3.0161
0	4.78643	0	2.97288		2.1601
0	0	0	0.4915		1.1873
0	0	0	2.68651		0
0	0	0	2.73733		2.19337
0	0	0	2.06968		1.07066
0	0	0	0.458388		0
0	0	0	0		2.82156
0	0	0	0		1.00922
0	1.72076	0	1.56101		2.43392
0	0	0	3.19093		2.39541
0	0	0	0		1.46451
0	0	0	1.83098		1.14923
0	0	0	1.93075		0
0	3.08164	0	0		0.882339
0	0.969719	0	0		2.16329
0	6.17039	0	2.9958		3.31059
0	0	0	3.77738		2.58636
0	0	0	2.26817		2.17803
0	0	0	1.36411		1.20325
0	7.91168	0	2.20012		2.85604
0	0	0	0		0.722762
0	0	0	3.2416		5.24033
0	3.02662	2.28119	0.836212		0.964624
0	0	0	2.60938		3.23896
0	0	0	1.96778		2.6186
0	1.92801	0	3.44809		2.76989
0	1.77392	0	3.38416		4.41981
0	0	0	2.0416		3.93967
0	0	0	1.41237		2.17212
0	0.449338	0	2.77851		2.39496
0	0	0	3.29045		1.59028
0	0	0	1.86096		3.08434
0	0	0	3.36717		3.26259
0	0	0	5.66195		3.01513
0	2.05743	0	1.32042		3.21068
0	6.94574	0	4.23612		2.64635
0	0.860997	0	0.809379		1.7801
0	0	0	3.24413		2.48025
0	0	0	2.57033		1.91491
0	0	0	0.866418		0
0	0	0	1.96714		3.93975
0	3.3808	0	2.16687		2.21268
0	0	0	1.42785		1.95395
0	0	0	2.90538		2.60071
0	0	0	1.80413		0.988652
0	0	0	2.81688		3.11985
0	0	0	2.34508		1.89924
0	0	0	2.90762		2.02358
0	0	0	4.73524		0
0	0	0	2.56802		0.535549
0	0	0	2.12075		2.54755
0	0	0	1.47475		0
0	2.11329	0	4.21349		3.35236
0	0	0	0.637477		3.60006
0	0	0	2.84941		2.01369
0	3.1436	0	0		2.99649
0	0	0	1.70679		3.13069
0	0	0	2.18266		3.38683
0	0	0	0.884521		0
0	0	0	1.71067		0
0	0	0	0.487574		2.29368
0	1.27163	0	0		1.68855
0	0	0	4.93902		5.33344
0	0	0	2.03666		1.23644
0	0.919585	0	1.4348		3.13349
0	1.74165	0	3.74558		2.40492
0	0	0	0		0
0	0	0	1.72819		1.79798
0	0	0	2.84265		2.91006
0	0	0	1.87457		2.19125
0	0	0	2.34973		1.76
0	0.674483	0	1.84455		1.99759
0	2.32455	0	1.23878		2.97864
0	0	0	2.89587		0
0	0	0	0		1.2918
0	0	0	3.12305		3.02582
0	0	0	1.00272		5.56675
0	0	0	1.78919		2.29664
0	0	0	1.49978		3.4365
0	0	0	2.21577		0
0	0	0	2.76101		2.66548
0	0	0	0		1.35666
0	0	0	0		3.33554
0	0	0	0		2.8085
0	0	0	1.67184		1.85647
0	0	0	0.392841		2.81079
0	0	0	0.472168		3.42184
0	0	0	0.534087		2.32173
0	0	0	1.72735		1.65373
0	0.619412	0	2.46366		2.67774
0	0	0	2.86404		2.91009
0	1.4659	0	1.11477		2.25481
0	0	0	2.9681		2.72869
0	0	0	2.89145		0
0	0	0	4.65862		3.29198
0	0	0	3.02286		1.82093
0	0	0	3.58351		0
0	0	0	3.4038		4.02777
0	0	0	2.26428		2.97929
0	0	0	2.66218		0.503661
0	0	0	0		2.80491
0	0	0	2.21912		1.46204
0	0	0	3.28453		3.02121
0	2.96411	0	1.98965		2.61455
0	0	0	3.07778		3.61289
0	0	0	2.94521		2.90716
0	0	0	0.888628		2.23003
0	0	0	0.776641		1.41555
0	0	0	3.40582		3.62663
0	0.429819	0	2.44851		1.99639
0	0	0	3.25724		3.17549
0	0	0	0		1.3033
0	0	0	0.730037		2.24839
0	0	0	3.34538		3.47533
0	0.961081	0	2.04309		1.60874
0	0	0	3.40046		1.24167
0	2.30757	0	1.80336		2.43631
0	0	0	2.80858		0.539359
0	0	0	2.77596		3.6063
0	0	0	2.93693		0
0	0	0	2.9733		2.55368
0	0	0	2.50374		1.58437
0	0	0	3.46697		1.12246
0	1.97346	0	3.60846		2.7007
0	2.86143	0	2.26096		1.70849
0	3.46237	0	2.57224		1.69355
0	0	0	1.81128		0.614563
0	0	0	0.581547		2.83242
0	0	0	1.27662		3.394
0	0	0	0		0.857991
0	0	0	0		3.71645
0	0	0	1.30376		3.50618
0	0	0	0		3.04766
0	0	0	2.97785		3.19981
0	0	0	1.66667		1.18985
0	0	0	2.76031		0.739468
0	0.722749	0	2.83368		0
0	0	0	2.21305		2.92754
0	1.26799	0	3.52335		0.954349
0	0	0	0		4.36043
0	0	0	1.95204		3.09151
0	0	0	2.91205		0
0	0	0	6.23456		2.02378
0	0	0	0.956405		0.688042
0	0	0	2.08667		1.99251
0	2.48578	0	3.34358		2.41035
0	0	0	2.87508		2.18971
0	1.06543	0	1.61527		1.63751
0	0	0	3.06184		1.4548
0	0	0	3.70164		3.0613
0	2.85415	0	4.10899		2.7922
0	2.10719	0	3.55299		1.69223
0	0	0	2.03325		1.56537
0	0	0	2.60207		3.02012
0	0	0	3.2311		3.04908
0	0.814297	0	0.679006		2.35551
0	0	0	3.27632		1.1918
0	0	0	2.33311		2.58506
0	0.679412	0	2.83926		2.27499
0	0	0	2.66656		3.26191
0	0	0	3.08012		1.78737
0	0	0	2.24135		1.56677
0	0	0	0.69221		2.27569
0	0	0	1.3457		1.98131
0	0	0	3.19248		2.56095
0	1.47244	0	0		2.96475
0	0	0	3.09085		3.784
0	0	0	4.51454		0
0	0	0	1.64103		1.53104
0	0.997956	0	2.91773		0.619358
0	0	0	0.700628		1.82066
0	1.68036	0	3.73264		1.79985
0	1.20424	0	3.51041		3.09831
0	0	0	2.94527		2.80039
0	0	0	3.3455		4.42988
0	0	0	1.97608		1.00568
0	0	0	2.36304		1.08529
0	0	0	0		1.04963
0	0	0	1.78543		0
0	0	0	3.22012		3.36196
0	2.36101	0	3.72685		2.95444
0	4.41625	0	2.12089		3.53541
0	0	0	3.70061		1.83577
0	0	0	2.12065		2.36954
0	1.38547	0	0.542892		2.66044
0	4.05982	0	2.18952		1.64388
0	0	0	2.30108		1.33952
0	0	0	3.51248		0.897831
0	0	0	1.89185		2.43571
0	0	0	2.41069		3.16842
0	0	0	1.42276		0
0	2.80935	0	0.586631		2.85127
0	0	0	2.80318		0.55982
0	0	0	2.7543		2.82526
0	0	0	1.8143		3.6035
0	0	0	1.77617		2.1708
0	1.09691	0	0.823422		1.90932
0	1.57802	0	2.18952		2.08886
0	0	0	2.41022		2.75351
0	6.83423	0	3.37578		0.852817
0	2.87337	0	1.2835		3.13727
0	0	0	0.460556		2.03814
0	0	0	0		2.81445
0	0	0	2.66655		2.91701
0.601559	2.94471	0	0		2.75432
0	0	0	1.58598		2.44118
2.3001	0	0	0		2.46029
0	0	0	0.593794		2.99775
0	0	0	2.89035		1.9311
0	0	0	3.2341		1.94549
0	0	0	0		1.73831
0	0	0	2.52476		1.9708
0	0	0	1.43216		0.753224
0	0	0	2.68034		5.03776
0	0	0	2.92222		1.79828
0	3.13756	0	5.87924		1.2748
0	0	0	0.859958		0
0	0	0	2.21005		1.3384
0	0	0	2.40638		1.62356
0	0	0	2.55527		0
0	0	0	0		1.05855
0	0	0	3.58618		2.19799
0	0	0	0		2.17938
0	0.454122	0	3.0592		3.51117
0	0	0	0.44801		2.74207
0	1.27696	0	0.72579		0.865276
0	0	0	1.86662		2.20019
0	0	0	0		2.27445
0	0	0	1.62279		2.37729
0	0	0	3.31948		3.56714
0	0	0	1.95955		2.7136
0	0	0	2.98213		3.11218
0	0	0	2.51512		1.44921
0	0.624472	0	2.14992		2.79896
0	0	0	2.02194		2.6155
0	1.5272	0	1.0365		2.79634
0	0	0	0		1.80676
0	3.38444	0	3.3368		2.55891
0	0	0	3.04077		3.1225
0	0	0	1.85894		1.35367
0	1.59211	0	2.68915		3.27917
0	0	0	3.63739		1.39462
0	0	0	3.01592		2.43631
0	0	0	2.97881		2.55844
0	0	0	0.447211		3.50433
0	0	0	2.35349		2.09933
0	0	0	1.81529		2.58232
0	0	0	2.66506		2.76147
0	0	0	0.793222		1.67136
0	0	0	2.18017		1.63664
0	0	0	3.00476		3.04757
0	0	0	3.31045		0
0	0	0	0		4.24306
0	1.61309	0	1.88818		0
0	0	0	0		2.73202
0	0	0	0		1.86233
0	0	0	2.6751		0
0	2.93871	0	1.6258		1.45489
0	0	0	3.04634		0.870211
0	0	0.875703	3.10504		2.22757
0	0	0	2.14604		1.36609
0	0	0	2.33027		3.38984
0	0	0	2.45402		0.775081
0	0	0	1.66044		2.69609
0	0	0	1.25266		2.4387
0.767239	0	0	2.17501		0.760989
0	0	0	2.25971		1.74242
0	0	0	2.09288		2.55211
0	0	0	2.27154		2.13915
0	0	0	1.43408		0.612592
0	0	0	1.59918		3.27821
0	0.904687	0	2.71732		3.79168
0	0	0	3.88232		2.33589
0	9.32654	0	0		2.85346
0	0	0	0		2.73924
0	0	0	1.65884		0
0	0.673395	0	0.481653		1.60786
0	0	0	3.0495		0.584938
0	0	0	1.72645		1.56808
0	1.8714	0	1.38561		1.24099
0	0	0	2.99519		2.44113
0	0	0	0		2.64502
0	0	0	1.195		2.09222
0	0	0	1.07324		0.706448
0	0	0	3.20994		1.26489
0	0	0	3.50363		2.44758
0	0	0	3.60526		1.6101
0	0	0	2.26173		3.85569
0	0	0	2.96793		2.45446
0	0	0	6.78289		1.50354
0	0	0	1.21469		3.72154
0	0	0	0		3.63816
0	4.06644	0	2.03093		2.33635
0	1.11636	0	1.43646		1.86441
0	0	0	0		2.48459
0	0	0	0		3.08278
0	3.76274	0	3.21398		1.75457
0	0	0	0		3.09217
0	0	0	1.61334		0.570598
0	0	0	3.37697		3.55157
0	0	0	0		3.8309
0	3.54272	0	2.69648		0.738308
0	0	0	2.86832		3.57031
0	0	0	0		2.35138
0	0	0	0		0.949579
0	0	0	2.55026		0.932701
0.894842	0	0	1.50506		2.48886
0	0	0	0.805559		2.43354
0	2.93732	0	0.658307		0
0	0	0	1.02039		2.32366
0	2.40786	0	0.855065		1.71771
0	0	0	0		2.04978
0	0	0	0.988073		1.75899
0	0	0	2.8053		2.16906
0	0	0	1.86242		2.19521
0	3.70349	0	2.77124		2.55437
0	0	0	3.90848		0.545984
0	0	0	2.18329		2.75721
0	0.815276	0	3.7742		2.50822
0	0	0	2.07902		2.26162
0	0	0	0		3.65508
0	0	0	2.34545		4.26452
0	0	0	2.44804		2.38358
0	0	0	1.78762		1.73037
0	0	0	1.00337		1.25495
0	1.30726	0	0.948363		1.99654
0	0	0	3.0983		3.35547
0	0	0	2.50982		1.41805
0	0	0	3.08796		1.35636
0	0	0	2.73078		0
0	0	0	0.841964		3.36502
0	0	0	2.70066		0.772062
0	0	0	2.97282		3.03461
0	0	0	1.87521		2.59152
0	0	0	3.29341		1.62472
0	0	0	4.97608		0
0	0	0	6.20482		2.12878
0	0	0	3.51332		3.45157
0	0	0	2.97886		3.38269
0	0.673479	0	2.15551		1.83597
0	0	0	2.73314		3.90406
0	0	0	4.81528		2.3559
0	0	0	1.5966		0
0	2.07491	0	2.92127		1.11994
0	0	0	1.28084		2.74894
0	0	0	2.35266		2.74575
0	0	0	3.12174		0
0	0	0	0		3.94869
0	0	0	1.01314		1.31772
0	0	0	0.770024		3.28458
0	0	0	2.3096		0.641487
0	0	0	3.13817		0
0	1.2689	0	3.0658		2.06931
0	0	0	0		0.776558
0	0	0	0		2.7732
0	4.40511	0	2.83483		2.76943
0	0	0	1.19215		1.03021
0	0	0	3.40946		1.95432
0	0	0	1.61437		0.615114
0	2.71684	0	2.54593		3.59224
0	0	0	2.31109		0
0	0	0	7.96359		3.00791
0	0.790688	0	1.5559		0.594624
0	0	0	0		3.25528
0	0	0	2.56303		3.04841
0	3.39499	0	2.08222		5.17634
0	3.55058	0	2.30519		2.32895
0	0	0	1.98419		2.30473
0	0	0	0		0.883943
2.67679	0	0	3.16885		1.21326
0	0	0	4.14079		2.88325
0	0	0	3.4547		3.21749
0	2.87058	0	1.53615		0
0	0	0	2.96451		1.96274
0	0	0	0		2.57564
0	11.252	0	1.88918		1.18216
0	2.00752	0	3.00981		1.36632
0	0	0	1.40153		1.84146
0	0	0	3.54946		2.40022
0	0	0.724438	0		2.20862
0	0	0	1.84027		3.53054
0	0	0	0.589627		3.38848
0	0	0	0.631806		3.00662
0	0	0	2.1295		2.17535
0	0	0	2.50416		1.99085
0	0	0	0		2.58989
0	0	0	2.98089		0
0	0	0	2.56613		3.23124
0	0	0	2.54619		1.17407
0	6.42985	0	0.641314		2.7475
0	0	0	4.212		1.74938
0	0	0	1.85165		2.5292
0	0	0	1.86917		2.63737
0	0.943949	0	0.562926		2.81641
0	0	0	2.80882		2.93618
0	0	0	2.32024		2.31087
0	0	0	1.19945		2.43153
0	0	0	2.01662		0
0	0	0	2.62376		1.07626
0	0	0	0		3.15751
0	0	0	0		0
0	2.03509	0	4.80858		1.64475
0	0	0	0		0
0	0	0	0		0
0	0	0			3.07362
0	0	0			0.476899
0	0	0			3.42805
0	0	0			3.06062
0	0	0			1.16267
0	2.33669	0			3.27128
0	0	0			2.28814
0	0	0			3.86898
0	0	0			0.907102
0	0	0			3.30067
0	1.78397	0			3.36907
0	0	0			2.8245
0	0	0			0.498277
0	1.85315	0			1.6763
0	0	0			3.04803
0	0	0			1.98015
0	0.669832	0			2.13921
0	1.01647	0			0.815703
0	1.52172	0			3.2642
0	0	0			2.12028
0	6.84229	0			0
0	0	0			1.66616
0	0	0			0.51356
0	0	0			2.01678
0.652874	0	0			2.2773
0	0	0			2.84913
0	4.17673	0			1.10938
0	0	0			1.28586
0	0	0			3.01898
0	1.54299	0			2.33096
0	0	0			3.2831
0	0	0			2.47364
0	4.55233	0			4.10513
0	0	0			0
0	0	0			1.85526
0	0	0.766484			3.74244
0	0.660198	0			2.32423
0	0	0			4.21561
0	0	0			1.1643
0	0	0			2.93116
0	0	0			2.62071
0	0	0			1.28497
0	0	0			3.41067
0	0	0			1.73792
0	0	0			1.97258
0	0	0			2.69795
0	0	0			1.23382
0	0	0			0.706744
0	0	0			0
0	0	0			3.62951
0	0	0			2.55892
0	0	0			2.74036
0	1.07365	0			2.50543
0	0	0			0
0	0	0			2.33665
0	0	0			1.50473
0	0	0			2.70399
0	1.55429	1.27649			3.58989
0	0	0			2.03268
0	0	0			2.32982
0	0	0			1.27471
0	0	0			3.84766
0	0	0			3.36183
0	0	0			2.38841
0	0	0			2.08708
0	0	0			1.01999
0	0	0			0.936218
0	0.617665	0			1.3899
0	0	0			2.20083
0	0	0			2.6182
0	1.44255	0			2.14256
0	0	0			1.10691
0	0	0			0
0	0	0			3.09109
0	3.44112	0			1.56705
0	0	0			2.41918
0	0	0			3.06711
0	1.53096	0			2.35345
0	0	0			0.996419
0	0	0			2.59132
0	0	0			2.06067
0	0	0			1.06033
0	0	0			1.65198
0	0	0			1.5124
0	0	0			2.60432
0	0.628372	0			3.21437
0	0	0			0
0	0.692274	0			3.46661
0	0	0			4.1472
0	2.12203	0			4.18377
0	0	0			3.03294
0	0	0			2.22037
0	0	0			2.76199
0	0.962313	0			3.51331
0	0	0			0.689035
0	1.69937	0			2.50583
0	0	0			6.61142
0	0	0			2.1578
0	0	0			3.28936
0	0.592034	0			2.38379
0	0	0			2.53584
0	0	0			2.58467
0	0	0			3.84606
0	0	0			2.93607
0	0.644267	0			1.76422
0	0	0			2.54615
0	0	0			2.85752
0	0	0			0
1.33834	2.10081	0			2.78085
0	0	0			0
0	0	0			2.64329
0	0	0			3.2825
0	0	0			3.58414
0	0	0			2.55437
0	2.29868	0			0
0	2.99019	0			3.37937
0	3.12092	0			2.21816
0	1.56498	0			2.2683
0	0	0			2.03171
0	0	0			2.61255
0	0	0			1.99834
0	0	0			2.81672
0	0	0			0.969357
0	0	0			1.37721
0	0	0			2.80395
0	0	0			3.41781
0	0	0			3.09082
0	1.17608	0			2.94183
0	0	0			3.3335
0	0	0			2.23325
0	0	0			0
0	0	0			1.4245
0	0	0			2.98372
0	0	0			5.1247
0	0	0			2.06566
0	0	0			0
0	0	0			2.9485
0	4.27013	0			3.22332
0	0	0			0
0	0	0			2.87504
0	1.53516	0			1.93278
0	0	0			1.65811
0	0	0			1.79405
0	0	0			0.867773
0	0	0			0.776598
0	0	0			0
0	0	0			0.735678
0	0	0			1.11688
0	0	0			1.5598
0	1.34334	0			1.83
0	0	0			1.72806
0	0	0			2.42359
0	0	0			1.91387
0	0	0			2.879
0	0	0			1.18913
0	0	0			1.39626
0	0	0			0
0	0	0			3.28753
0	0	0			0
0	0	0			1.04931
0	1.39667	0			3.07966
0	0	0			2.03583
0	0	0			2.41246
0	0	0			1.84484
0	0	0			0
0	0	0			1.46829
0	0	0			4.00653
0	0	0			3.38146
0	0	0			0
0	2.54087	0			2.30072
0	0	0			2.72738
0	1.40054	0			2.09757
0	0	0			2.51529
0	0	0			1.75534
0	0	0			1.57931
0	0.496941	0			0.659848
0	0	0			1.64629
0	0	0			2.16579
0	0	0			3.16465
0	0	0			0
0	0	0			0.584424
0	0	0			0
0	0	0			0
0	0	0			2.78949
0	0	0			3.99366
0	1.47287	0			0.916536
0	0	0			3.69501
0	0	0			1.86353
0	0	0			2.33978
0	0	0			1.27261
0	0	0			2.52976
0	3.70969	0			1.60236
0	0	0			3.05443
0	0	0			1.27811
0	0	0			1.8301
0	0	0			3.20532
0	0	0			2.82093
0	4.67324	0			0.541271
0	0	0			4.01385
0	0	0			2.32618
0	0	0			1.6721
0	1.76435	0			2.18514
0	0	0			1.70926
0	0	0			1.94279
0	0	0			3.25165
0	0	0			5.65064
0	0	0			3.54076
0	0	0			3.54789
0	0	0			1.38908
0	3.54094	0			0
0	0	0			2.67125
0	0	0			3.08329
0	0	0			1.94993
0	0	0			2.55358
0.885873	0	0			0
0	0	0			4.44801
0	0	0			7.1652
0	0	0			2.85461
0	0	0			3.30527
0	0	0			2.06705
0	0	0			2.02766
0	0	0			1.73938
0	0	0			2.17325
0	3.37656	0			1.31188
0	0	0			0
0	0	0			2.45123
0	0	0			5.36174
0	0	0			2.68549
0	0	0			6.38659
0	0	0			2.32933
0	0	0			2.46973
0	1.82604	0			1.45893
0	0	0			1.89888
0	3.60363	0			3.00884
0	0	0			0.642221
0	0	0			0.855712
0	2.07322	0
0	0	0
0	0	0
0	0	0
0	2.9085	0
0	0	0
0	0	0
0	0.484518	0
0	0	0
0	0	0
0	0	0
0	0	0
0	0	0
0	0	0
0	0	0
0	0	0
0	0	0
0	3.0854	0
0	0	0
0	0	0
0	0	0
0	0	0
0	0	0
0	0	0
0	0	0
0	0.679234	0
0	0	0
0	0	0
0	0	0
0	0	0
0	0	0
0	0	0
0	0	0
0	1.20582	0
0	1.98876	0
0	0	0
0	3.53209	0
0	0	0
0	0	0
0	5.92849	0
0	0	0
0	0	0
0	0	0
0	0	0
0	0	0
0	0	0
0	0	0
0	0	0
0	0	0
0	0	0
0	0	0
0	3.4114	0
0	0	0
0	0	0
0	0	0
0	0	0
0	0	0
0	0	0
0	0	0
0	1.65723	0
0	0	0
0	0	0
0	4.13596	0
0	0	0
0	0	0
0.908145	0	0
0	0	0
0	0	0
0	0	0
0	1.80525	0
0	0	0
0	0	0
0	0	0
0	0	0
0	0	0
0	2.49887	0
0	0	0
0	0	0
0	0	0
0	0	0
0	0	0
0	0	0
0	0	0
0	0	0
0	0	0
0	0	0
0	0	0
0	2.02255	0
0	0	0
0	2.02616	0
0	0	0
0	0	0
0	0	0
0	0	0
0	2.27713	0
0	0	0
0	0	0
0	0	0
0	0	0
0	1.47289	0
0	2.25624	0
0	0	0
0	0	0
0	0.514136	0
0	0	0
0	0	0
0	0	0
0	0	0
0	0	0
0	0	0
0	0	0
0	2.01827	0
0	0	0
0	4.29043	0
0	4.07093	0
0	0.531837	0
0	0	0
0	1.43586	0
0	0	0
0	0	0
0	0	0
0	2.29153	1.63795
0	0	0
0	0	0
0	0	0
0	0	0
0	0	0
0	0	0
0	0	0
0	0	0
0	0	0
0	0	0
0	0	0
0	1.50919	0
0	0	0
0	0	0
0	0	0
0	9.16929	0
0	0	0
0	0	0
0	0	0
0	0	0
0	0	0
0	0	0
0	0	0
0	0	0
0	5.01945	0
0	0	0
0	4.20409	0
0	0	0
0	0	0
0	0	0
0	1.77172	0
0	4.00632	0
0	0	0
0	0	0
0	0	0
0	1.39641	0
0	0	0
0	0	0
0	0	0
0	0	0
0	0	0
0	0	0
0	0	0
0	0	0
0	0	0
0	0	0
0	5.01758	0
0	1.68271	0
0	0	0
0	0	0
0	0	0
0	0	0
0	0	0
0	0	0
0	0	0
0	0	0
0	0	0
0	0	0
0	0	0
0	0	0
0	0	0
0	6.78636	0
0	0	0
0	0	0
0	0	0.727477
0	0	0
0	6.1415	0
0	0	0
0	0	0
0	0	0
0	0	0
0	0	0
0	0.448247	0
0	0	0
0	1.94877	0
0	0	0
0	4.07201	0
0	0	0
0	2.53727	0
0	0	0
0	0	0
0	0	0
0	0	0
0	0	0
0	0	0
0	0	0
0	0	0
0	0	0
0	0	0
0	0	0
0	0.626439	0
0	0	0
0	0	0
0	0	0
0	0	0
0	1.59828	0
0	1.64829	0
0	0	0
0	0	0
0	0	0
0	0	0
0	0	0
0	0	0
1.03424	0	0
0	0	0
0	0	0
0	2.45419	0
0	0	0
0	0	0
0	2.87335	0
0	0	0
0	2.95001	0
0.915341	0	0
0	0	0
0	0	0
0	0	0
0	0	0
0	0	0
0	1.24827	0
0	0	0
0	0	0
0	0	0
0	0.772692	0
0	2.04712	0
0	0	0
0	1.6649	0
0	0	0
0	0	1.59893
0	0	0
0	0	0
0	0	0
0	0	0
0	0	0
0	0	0
0	2.96015	0
0	3.50214	0
0	0	0
0		0
0		0
0		0
0		0
0		0
0		0
0		0
0		0
0		0
0		0
0		0
1.13385		0
0		0
0		0
0		0
0		0
0		0
0		0
0		0
0		0
0		0
0		0
0		0
0		0
0		0
0		0
0		0
0		0
0		0
0		0
0		0
0		0
0		0
0		0
0		0
0		0
0		0
0		0
0		0
0		0
0		0
0		0
0		0
0		0
0		0
0		0
0		0
0		0
0		0
0		0
2.69322		0
0		0
0		0
0		0
0		0
0		0
0		0
0		0
0		0
0		0
0		0
0		0
0		0
0		0
0		0
0		0
0		0
0		0
0		0
0		0
0		0
0		0
0		0
0		0
0		0
0		1.4386
0		0
0		0
0		0
0		0
0		0
0		0
0		0
0		0
0		0
0		0
0		0
0		0
0		0
0		0
0		0
0		0
0		0
0		0
0		0
0		0
0		0
0		0
0		0
0		0
0		0
0		0
0		0
0		0
0		0
0		0
0		0
0		0
0		0
0		0
0		0
0.914432		0
0		0
0		0
0		0
0		0
0		0
0		0
0		0
0		0
0		0
0		0
0		0
0		0
0		0
0		0
0		0
0		0
0		0
0		0
0		0
0		0
0		0
0		0
0		0
0		0
0		0
0		0
0		0
0		0
0		0
0		0
0		0
0		0
0		0
0		0
0		0
0		0
0		0
0		0
0		0
0		0
0		0
0		0
0		0
0		0
0		0
0		0
0		0
0		0
0		0
0		0
0		0
0		0
0		0
0		0
0		0
0		0
0		0
0		0
0		0
0		0
0		0
0		0
0		0
0		0
0		0
0		0
0		0
0		0
0		0
0		0
0		0
0		0
0		0
0		0
0		0
0		0
0		0
0		0
0		0
0		0
0		0
0		0
0		0
0		0
0		0
0		0
0		0
0		0
0		0
0		0
0		0
0		0
0		0
0		0
0		0
0		0
0		0
0		0
0		0
0		0
0.773526		0
0		0
0		0
0		0
0		0
0		0
0		0
0		0
0		0
0		0
0		0
0		0
0		0
0		0
0		0
0		0
0		0
0		0
0		0
0		0
0		0
0		0
0		0
0		0
0		0
0		0
0		0
0		0
0		0
0		0
0		0
0		0
0		0
0		0
0		0
0		0
0		0
0		0
0		0
0		0
0		0
0		0
0		0.797785
0		0
0		0
0		0
0		0
0		0
0		0
0.999903		0
0		0
0		0
0		0
0		0
0		0
0		0
0		0
0		0
0		0
0		0
0		0
0		0
0		0
0		0
0		0
0		0
0		0
0		0
0		0
0		0
0		0
0		0
0.926095		0
0		0
0		0
0		0
0		0
0		0
0		0
0		0
0		0
0		0
0		0
0		0
0		0
0		0
0		0
0		0
0		0
0		0
2.01613		0
0		0
0		0
0		0
0		0
0		0
0		0
0		0
0		0
0		0
0		0
0		0
0		0
0		0
0		0
0		0
0		0
0		0
0		0
0		0
0		0
0		0
0		0
0		0.67881
0		0
0		0
0		0
0		0
0		0
0		0
0		0
0		0
0		0
0		0
0		0
0		0
0		0
0		0
0		0
0		0
0		0
0		0
0		0
0		0
0		0
0		0
0		0
0		0
0		0
0		0
0		0
0		0
0		0
0		0
0		0
0		0
0		0
0		0
0		0
0		0
0		0
0		0
0		0
0		0
0		0
0		0
0		0
0		0
0		0
0		0
0		0
0		0
0		0
0		0
0		0
0		0
0		0
0		0
0		0
0		0
0		0
0		0
0		0
0		0
0		0
0		0
0		0
0		0
0		0
0		0
0		0
0		0
0		0
0		0
0		0
0		0
0		0
0		0
0		0
0		0
0		0
0		0
0		0
0		0
0		0
0		0
0		0
0		0
0.65216		0
0		0
0		0
0		0
0		0
0		0
0		0
0		0
0		0
0		0
0		0
0		0
0		0
0		0
0		0
0		0
0		0
0		0
0		0
0		0
0		0
0.77015		0
0		0
0		0
0		0
0		0
0		0
0		0
0		0
0		0
0		0.477483
0		0
0		0
0		0
0		0
0		0
0		0
0		0
0		0
0		0
0		0
0		0
0		0
0		0
0		0
0		0
0		0
0		0
0		0
0		0
0		0
0		0
0		0
0		0
0		0
0		0
0		0
0		0
0		0
0		0
0		0
0		0
0		0
0		0
0		0
0		0
0		0
0		0
0		0
0		0
0		0
0		0
0		0
0		0
0		0
0		0
0		0
0		0
0		0
0		0
0		0
0		0
0		0
0		0
0		0
0		0
0		0
0		0
0		0
0		0
0		0
0.936151		0
0		0
0		0
0		0
0		0
0		0
0		0
0		0
0		0
0		0
0		0
0		0
0		0
0		0
0		0
0		0
0		0
0		0
0		0
0		0
0		0
0		0
0		0
0		0
0		0
0		0
0		0
0		0
0		0
0		0
0		0
0		0
0		0
0		0
0		0
0		0
0		0
0		0
0		1.96549
0		0
0		0
0		0
1.03299		0
0		0
0		0
0		0
0		0
0		0
0		0
0		0
0		0
0		0
0		0
0		0
0		0
0		0
0		0
0		0
0		0
0		0
0		0
0		0
0		0
0		0
0		0
0		0
0		0
0		0
0		0
0		0
0		0
0		0
0		0
0		0
0		0
0		0
0		0
0		0
0		0
0		0
0		0
0		0
0		0.884664
0		0
0		0
0		0
0		0
0		0
0		0
0		0
0		0
0		0
0		0
0		0
0		0
0		0
0		0
0		0
0		0
0		0
0		0
0		0
0		0
0		0
0		0
0		0
0		0
0		0
0		0
0		0
0		0
0		0
0		0
0		0
0		0
0		0
0		0
0		0
0		0
0		0
0		0
0		0
0		0
0		0
0		0
0		0
0		0
0		0
0		0
0		0
0		0
0		0
0		0
0		0
0		0
0		0
0		0
0		0
0		0
0		0
0		0
0		0
0		0
0		0
0		0
0		0
0		0
0		0
0		0
0		0
0		0
0		0
0		0
0		0
0		0
0		0
0		0
0		0
0		0
0		0
0		0
0		0
0		0
0		0
0		0
0		0
0		0
0		0
0		0
0		0
0		0
0		0
0		0
0		0
0		0
0		0
0		0
0		0
0		0
0		0
0		0
0		0
0		0
0		0
0		0
0		0
0		0
0		0
0		0
0		0
0		0
0		0
0		0
0		0
0		0
0		0
0		0
0		3.13117
0		0
0		0
0		0
0		0
0		0
0		0
0		0
0		0
0		0
0		0
0		0
0		0
0		0
0		0
0		0
0		0
0		0
0		0
0		0
0		0
0		0
0		0
0		0
0		0
0		0
0		0
0		0
0		0
0		0
0		0
0		0
0		0
0		0
0		0
0		0
0		0
0		0
0		0
0		0
0		0
0		0
0		3.27683
0		0
0.867653		0
0		0
0		0
0		0
0		0
0		0
0		0
0		0
0		0
0		0
0		0
0		0
0		0
0		0
0		0
0		0
0		0
0		0
0		0
0		0
0		0
0		0
0		0
0		0
0		0
0		0
0		0
0		0
0		0
0		0
0		0
0		0
0		0
0		0
0		0
0		0
0		0
0		0
0		0
0		0
0		0
0		0
0		0
0		0
0		0
0
0
0
0
0
0
0
0
0
0
0
0
0
0
0
0
0
0
0
0
0
0
0
0
0
0
0
0
0
0
0
0
0
0
0
0
0
0
0
0
0
0
0
0
0
0
0
0
0
0
0
0
0
0
0
0
0
0
0
0
[truncated: 85 more rows]

## Sheet: Figure 3D
Ly6C expression in each fibroblast subtype
Alveolar Fibroblasts			Adventitial Fibroblasts
Naïve	Pneumonic	Resolved	Naïve	Pneumonic	Resolved
0	0	0	1.73552	0	0
0	0	0	1.04242	1.6381	0.622239
0	0	0	0	0	0
0	0	0	0	3.11869	0.538651
0	0	0	1.68307	2.35148	2.40769
0	0	0	0	1.21899	0
0	0	0	1.17699	1.386	0
0	0	0	1.40164	0	0
0	0	0	0.938055	1.89544	1.60891
0	0	0	0	0	0.54401
0	0	0	0	2.30481	1.56624
0	0	0	1.52246	3.31019	0.976054
0	0	0	0	0	0
0	0	0	0	0.536358	0
0	0	0	0.98244	0.852043	2.07399
0	0	0	0	0.948571	0.51278
0	0	0	0.968217	1.11033	0
0	0	0	1.43986	0.486874	1.48837
0	0	0	0	0	0
0	0	0	0	2.23903	0
0	0	0	0.393807	3.44294	3.13124
0	0	0	0.610134	0	0
0	0	0	0	0	0
0	0	0	0	0	1.94592
0	0	0	2.63375	3.17788	0
0	0	0	0.478413	0	0
0	0	0	0.584963	0.696934	1.92955
0	0	0	1.46221	0	1.19999
0	0	0	1.98894	1.40022	0
0	0	0	1.37028	0	1.68669
0	0	0	0.93543	3.27238	2.33549
0	0	0	0	0	1.86321
0	0	0	0	3.01567	0
0	3.93472	0	1.11541	2.14983	0
0	0	0	0.411398	1.53527	1.46169
0	0	0	0	2.03452	3.95165
0	0	0	0.888935	0.400639	1.86645
0	0	0	0.5261	0	1.76325
0	0	0	0.397852	0	0
0	0	0	0	1.04806	2.03486
0	0	0	2.20111	4.64085	1.8154
0	0	0	0.571612	2.2078	0
0	0	0	1.36716	2.35433	1.3529
0	0	0	0	2.78793	1.51388
0	0	0	1.06241	0	0
0	0	0	2.08231	1.45151	1.21585
0	0	0	0	0	1.03184
0	0	0	0	0.388259	0.727903
0	0	0	0	0	0
0	0	0	1.50341	0.621741	2.88649
0	0	0	0	3.02735	0
0	0	0	0.484783	2.02406	2.69655
0	0	0	0	2.79366	1.54054
0	0	0	1.79336	1.76526	0
0	0	0	1.27811	0	0
0	0	0	0	3.69144	0
0	0	0	1.86001	2.04674	0.771195
0	0	0	0	2.90811	1.38541
0	0	0	1.39418	0	2.7385
0	0	0	0.389217	3.19619	2.16303
0	0	0	0	2.64454	0
0	0	0	0.353787	1.86647	2.38273
0	0	0	0	2.53785	3.01629
0	0	0	0.46542	1.62777	2.14418
0	0	0	0	0	0
0	0	0	0.589298	0	0.470253
0	0	0	0	0	0.568317
0	0	0	0.682513	2.9302	0
0	0	0	0	2.15393	0
0	0	0	0.825686	2.3885	0
0	0	0	0.726572	0	0
0	0	0	1.3825	0.653187	1.834
0	0	0	1.66005	2.16665	0
0	0	0	0	2.39998	0
0	0	0	0	1.58231	0
0	0	0	0	1.54431	0.659587
0	0	0	1.05721	2.56881	0
0	0	0	0.867904	0	1.55193
0	0	0	0	2.02005	0
0	0	0	1.14751	1.44737	0
0	0	0	0	1.92472	0
0	1.44887	0	0	2.12367	1.61768
0	0	0	0.329547	0.890358	0.478573
0	0	0	0	2.3037	0.831107
0	0	0	1.12858	0.231936	1.27256
0	0	0	0.993731	0	0
0	0	0	0	2.53598	1.86228
0	0	0	2.20959	2.42424	1.92313
0	0	0	0	0	0
0	0	0	0.935738	2.23201	0
0	0	0	1.59405	0	0.768925
0	0	0	2.67897	0	0
0	0	0	0.810078	2.36617	0
0	0	0	0	0	1.25743
0	0	0	1.9588	1.46639	0
0	0	0	0.985166	1.8981	1.9302
0	0	0	1.03598	0	1.63974
0	0	0	0	2.87098	0.635587
0	0	0	1.33049	1.30056	0
0	0	0	0	0.775728	0.724619
0	0	0	0	0	2.24891
0	0	0	1.44026	0.478542	1.91818
0	0	0	3.0591	2.67668	0.602477
0	0	0	0.363078	2.5944	0
0	0	0	1.10643	0.864791	0
0	0	0	0	2.77478	0
0	0	0	1.2053	2.97038	1.17843
0	0	0	1.61064	2.28165	0
0	0	0	0.994912	0.858061	2.56674
0	0	0	0	0.476997	1.50611
0	0	0	0	0	4.15333
0	0	0	2.41996	0.508715	1.73238
0	0	0	0	3.00428	0.87424
0	0	0	0	0.985437	0.781662
0	0	0	1.70618	1.10011	0
0	0	0	2.44446	1.43465	1.29497
0	0	0	0	2.85347	0.625193
0	0	0	0	0	0.660887
0	0	0	1.92797	0	0
0	0	0	2.0641	0.232526	0.534768
0	0	0	1.38662	1.4367	1.27747
0	0	0	0	0.172181	0
0	0	0	1.1849	0	0
0	0	0	0	2.09026	0
0	0	0	1.60717	0	1.66256
0.353923	0	0	1.53137	1.40071	1.16791
0	0	0	0	2.69118	1.51649
0	0	0	0.529069	2.71526	0
0	0	0	0.427207	0.674784	0.774594
1.44601	0	0	3.76514	0	1.76891
0	0	0	1.40003	0	1.58268
1.44129	0	0	0	0.672356	0.523983
0	0.524341	0	0	0.36533	1.11519
0	0	0	0.977846	0.771467	0
0	0	0	1.2874	1.84255	2.08647
0	0	0	0	0	0.699675
0	0	0	0	1.78942	1.1918
0	0	0	0.578737	2.11991	0
0	0	0	0	1.87697	0
0	0	0	0	0	1.06715
0	0	0	0	0	0
0	0	0	0.459544	1.90372	0
0	0	0	0	0	0
0	0	0	0.905297	2.08986	1.58408
0	0	0	0	2.21022	0.648804
0	0	0	0	0	1.27187
0	0	0	2.28705	1.35511	0.48807
0	0	0	0.726114	1.72971	0
0	0	0	1.27908	1.34244	0
0	0	0	0	1.47786	0
0	1.94614	0	0	0.307231	0
0	0	0	0.625109	2.11574	2.33814
0	0	0	0.519676	2.26936	0
0	0	0	1.16735	4.08922	0
0	0	0	0.841464	1.88389	1.09166
0	0	0	1.64318	2.09986	0
0	0	0	0.443719	1.73963	2.26064
0	0	0	1.66037	2.92752	0
0	0	0	2.028	0	0
0	0	0	0	2.14096	1.59524
0	1.05602	0	0	1.38049	2.27796
0	0	0	1.04004	1.20561	0
0	0	0	2.34449	1.86851	0
0	0	0	2.66775	0	0.748839
0	0	0	2.95785	0.483956	1.79704
0	0	0	1.64547	0.352914	1.15881
0	0	0	0	0.490025	1.42336
0	0	0	1.97501	0.780647	0.743245
0	2.42401	0	0	1.90503	0.629554
0	0	0	1.34395	1.42056	0
0	0	0	0	0.713661	2.24784
0	0	0	1.26716	0	0.732836
0	0	0	0	0	0.902532
0	0	0	0	0	2.49195
0	0	0	0.930142	0	1.24698
0	0	0	0	0	1.5163
0	0	0	0	3.51609	5.84594
0	0	0	0	1.3894	1.19117
0	0	0	0	2.26945	0
0	0	0	0.812323	0.545574	1.72951
0	0	0	0	0	1.36903
0	0	0	0	1.93662	0
0	0	0	1.23487	0.43513	0
0	0	0	1.22984	2.6397	0
0	0	0	2.15462	3.75786	0
0	0	0	0	1.91653	0
0	0	0	0.830441	0	0
0	0	0	0	1.15793	1.03326
0	0	0	1.38924	1.1246	0
0	0	0	0.535816	1.06791	0
0	0	0	0	0.703354	2.77089
0	0	0	0	1.50571	0.500672
0	0	0	1.92451	2.25313	1.74083
0	0	0	1.45732	1.61905	1.13335
0	0	0	0.72035	1.54371	1.29833
0	0	0	0	1.58501	0
0	0	0	0.359062	0	0
0	0	0	1.31442	1.06464	2.64743
0	0	0	3.78507	0	1.54089
0	0	0	0	2.51232	1.9897
0	0	0	0	1.79575	0
0	0	0	1.10467	2.90997	1.27842
0	0	0	0.244554	2.62341	0
0	0	0	1.4634	1.5702	0
0	0	0	0	0	0
0	0	0	0	2.73778	0
0	0	0	0	0	2.07039
0	0	0	1.06124	0.285927	1.87044
0	0	0	0.785869	1.57951	0
0	0	0	0	0	1.56727
0	0	0	0	0.253892	1.50435
0	0	0	0.365918	0	0
0	0	0	2.02331	1.31721	0
0	0	0	0.445459	1.31454	0.646216
0	0	0	0	2.15193	0
0	4.13654	0	0	0	1.23415
0	0	0	1.29752	1.57582	1.52939
0	0	0	0	0	1.14826
0	0	0	1.40114	0.169729	1.71472
0	0	0	0	0	0
0	0	0	1.33778	2.08197	0.621176
0	0	0	0	0	1.23174
0	0	0	0	1.35665	1.3052
0	0	0	1.21033	1.20648	0.733664
0	0	0	0	0	1.81229
0	0	0	0.746645	0.355267	0
0	0	0	0	3.00127	0
0	0	0	0		0
0	0	0	0		2.40685
0	0	0	0		0
0	0	0	0		0
0	0	0	1.97784		1.51454
0	0	0	0		0
0	0	0	0		1.36798
0	0	0	0.611455		1.7395
0	0	0	0.529203		0
0	1.79901	0	2.57685		1.93646
0	0	0	0		0
0	0	0	0.447208		1.21224
0	0	0	1.54509		0
0	0	0	1.31633		0
0	0	0	0.434731		0
0	0	0	1.94981		1.50681
0	0	0	0		0.625448
0	0	0	2.32471		1.63195
0	0	0	1.06629		0
0	0	0	1.41328		1.64175
0	0	0	0		0
0	0	0	0		0
0	0	0	0		0
0	0	0	0		1.92419
0	0	0	1.24802		0.704568
0	0	0	0.4915		0
0	0	0	0.830026		0
0	0	0	0		0
0	0	0	0		0
0	0	0	0		0
0	0	0	0		0.840569
0	0	0	0		0.285258
0	0	0	1.20726		0.953811
0	0	0	1.00159		1.67143
0	0	0	0		0.706503
0	0	0	1.08729		0
0	0	0	0		0
0	0	0	0		0
0	0	0	0		0.826724
0	0	0	0		1.31988
0	0	0	1.94793		1.01974
0	0	0	0		0
0	0	0	0.618395		0
0	0	0	0.969712		1.88666
0	0	0	0		2.00425
0	0	0	0.483123		0
0	0	0	0.485832		0
0	0	0	1.53949		2.1659
0	0	0	0.804396		0
0	0	0	0		0
0	0.736799	0	2.04911		0
0	0	0	0		0.642459
0	0	0	0.435581		0
0	0	0	0.883372		0.751466
0	0	0	1.98157		0.788781
0	0	0	0.559175		1.83178
0	0	0	0.563325		0.747722
0	0	0	7.36535		0.717208
0	0	0	1.57051		3.21068
0	0	0	0.74948		1.72023
0	0	0	0		0.902306
0	0	0	1.96888		1.9031
0	0	0	0		0.829819
0	0	0	0		0
0	0	0	0.784197		1.45545
0	0	0	1.34698		0
0	0	0	0		0
0	0	0	1.351		1.41711
0	0	0	0.36339		0
0	0	0	0		2.20517
0	1.28569	0	2.0314		1.23739
0	0	0	1.50553		0.626342
0	0	0	3.55673		0
0	0	0	0.996649		0
0	0	0	1.71301		1.16418
0	0	0	0		1.21643
0	0	0	2.82431		1.53412
0	0	0	0		0.923392
0	0	0	1.06262		1.31323
0	0.493495	0	0		2.07153
0	0	0	0		2.01293
0	0	0	1.0768		0.624307
0	0	0	0		0
0	0	0	0		0.854899
0	0	0	0		1.99198
0	0	0	0		0
0	0	0	0		3.33691
0	0	0	0		0.944908
0	0	0	1.70072		1.41964
0	0	0	2.2598		1.62128
0	0	0	0		0
0	0	0	0		0.860755
0	0	0	0		1.30342
0	0	0	0		1.18989
0	0	0	1.47555		1.16367
0	0.674483	0	0.655828		0
0	0.290464	0	1.41237		0.832705
0	0	0	0		0
0	0	0	0		1.2918
0	0	0	2.04459		1.06818
0	0	0	0		3.54348
0	0	0	0		0.966236
0	0	0	1.25802		1.19154
0	0	0	0.327107		0
0	0	0	2.4053		1.09378
0	0	0	0		0
0	0	0	0		0.495531
0	0	0	0		0
0	0	0	0		0
0	0.997253	0	0		1.62436
0	0	0	0		0
0	0	0	0		1.81001
0	0	0	0		1.02263
0	0	0	0		2.28275
0	0	0	0.840938		1.33839
0	0	0	0		0.989038
0	0	0	1.05855		0.513672
0	0	0	1.11359		0
0	0	0	0		1.76216
0	0	0	0.810023		0.701816
0	0	0	0		0
0	0.753785	0	2.48876		1.6267
0	0	0	1.8553		1.41607
0	0	0	0.422471		0.503661
0	0	0	0		0.586389
0	0	0	0		0
0	0	0	0		0.73079
0	1.0498	0	0.276062		0.920462
0	0	0	0.788271		1.44595
0	0	0	1.73091		0.654212
0	0	0	0		1.02218
0	0	0	0		0
0	0	0	2.16713		1.56913
0	0	0	1.43944		1.20348
0	0	0	0.948309		2.0792
0	0	0	0		0
0	0	0	0		1.54404
0	0	0	0		2.84849
0	0	0	0		0
0	0	0	1.61142		0.564007
0	0	0	0.634316		0.763022
0	0	0	1.60155		0
0	0	0	2.60519		1.56585
0	0	0	2.20903		0
0	0	0	1.5479		0.598503
0	0	0	1.30163		0.599355
0	0	0	0.747985		0
0	0	0	1.57286		2.00525
0	0	0	0		0.976177
0	0	0	1.80468		0.499841
0	0	0	0		0
0	0	0	0		1.11587
0	0	0	0		0
0	0	0	0		0.499923
0	0	0	0		0.621522
0	0	0	0		1.43526
0	0	0	0		0.947317
0	0	0	1.09498		2.0749
0	0	0	0.930919		0
0	0	0	2.32562		0
0	0	0	0		0
0	0	0	0		1.57157
0	0	0	1.31655		1.69617
0	0	0	0		0
0	0	0	1.29264		0.605793
0	0	0	0		0
0	0	0	0		1.06603
0	0	0	0.956405		0
0	0	0	0		1.59617
0	1.34025	0	2.36272		1.4061
0	0	0	1.42454		1.46207
0	0	0	0.354771		0.792585
0	0	0	1.33283		0
0	0	0	2.85886		1.75779
0	0	0	0.734803		1.71719
0	0	0	2.65163		0.66847
0	0	0	1.75368		0
0	0	0	1.62883		2.4754
0	0	0	2.50378		0.903931
0	0	0	0.679006		0
0	0	0	1.6143		0
0	0	0	0		1.28852
0	0	0	1.00219		0
0	0	0	1.00158		0
0	0	0	2.15266		0.754155
0	0	0	1.04178		0
0	0	0	0.392774		0.625351
0	0	0	0		0
0	0	0	1.72924		0
0	0	0	0		0
3.69001	0	0	1.90142		0
0	0	0	0.784691		0
0	0	0	1.64103		0
0	0	0	1.95909		0
0	0	0	0		0
0	0	0	1.72409		0
0	0	0	2.05149		1.83957
0	0	0	1.83203		1.95479
0	0	0	2.38466		3.57981
0	0	0	0.808921		1.00568
0	0	0	0.601389		0
0	0	0	0		0
0	0	0	0.602503		0.813147
0	0	0	1.60073		2.21667
0	0	0	1.51358		1.18363
0	0	0	0.749223		2.80547
0	0	0	2.49184		0.49467
0	0	0	0		1.32088
0	0	0	0		1.79665
0	0	0	0.720444		0.554976
0	0	0	0		0
0	0	0	1.96078		0.897831
0	0	0	0		0.992125
0	0	0	0.796478		2.13304
0	0	0	1.42276		0
0	0	0	0		1.2991
0	0	0	0.65043		0
0	0	0	0.413901		2.15564
0	0	0	0		1.81772
0	0	0	0		0
0	0	0	1.33446		0
0	0	0	0.70015		2.28691
0	0	0	0		1.24594
0	0	0	2.61297		0
0	0	0	0.293957		1.18599
0	0	0	0		0
0	0	0	0		0
0	0	0	2.66655		1.10483
0	0.606779	0	0		1.47887
0	0	0	0		1.45739
0	0	0	0		0
0	0	0	0		0
0	0	0	1.24914		1.9311
0	0	0	1.0884		0.411054
0	0	0	0		0
0	0	0	0		0
0	0	0	0		0
0	0	0	1.85775		3.92888
0	0	0	0		0
0	0	0	5.05919		0
0	0	0	0		0
0	0	0	0		1.03828
0	0	0	0		0
0	0	0	1.53551		0
0	0	0	0		0.642296
0	0	0	1.69735		0.641219
0	0	0	0		0
0	0	0	0		1.09495
0	0	0	0		0.895173
0	0	0	1.8496		0
0	0	0	3.52429		0.575636
0	0	0	0		0.620027
0	0	0	0		4.02425
0	0	0	2.25226		2.65959
0	0	0	0.495873		1.9183
0	0	0	0		2.09361
0	0	0	1.61098		1.13301
0	0	0	1.07935		2.03394
0	0	0	0.875455		1.85765
0	0	0	1.0365		0.44936
0	0	0	0.722665		0.935862
0	1.77132	0	0		1.83914
0	0	0	0		0.410746
0	0	0	0		0
0	0	0	1.64371		0.815966
0	0	0	2.64475		0.883895
0	0	0	1.09059		2.61998
0	0	0	1.21268		1.73511
0	0	0	0		2.51215
0	0	0	1.48354		1.20695
0	0	0	0		0
0	0	0	0		0.369994
0	0	0	0		0.649469
0	0	0	0		0.387967
0	0	0	3.00476		0.867397
0	0	0	0		1.5106
0	0	0	0		2.42309
0	0	0	0		0
0	0	0	0		2.24357
0	0	0	0		0
0	0	0	0		0.529686
0	0	0	0.89148		1.45489
0	1.19576	0	0.734148		0.513704
0	0	0	0		0.442015
0	0	0	1.36163		0
0	0	0	0		2.05747
0	0	0	1.61881		0
0	0	0	0		0.723925
0	0	0	0		0
0	0	0	0		0
0	0	0	1.41234		0
0	0	0	1.08009		2.23186
0	0	0	0		0.684185
0	0	0	0		2.12911
0	0	0	0.516889		1.14305
0	0	0	1.60023		0
0	0	0	2.9943		0.414191
0	0	0	0		2.46248
0	0	0	0		1.2106
0	0	0	1.65884		0
0	0	0	0		0
0	0	0	0.859424		0
0	0	0	0.977478		0
0	0	0	1.15292		0.7666
0	0	0	2.04333		0.820255
0	0	0	0		2.03836
0	0	0	1.195		1.11605
0	0	0	0		0
0	0	0	2.58184		1.26489
0	0	0	0		0.854792
0	0.272197	0	0		0
0	0	0	0		2.88698
0	0	0	1.94761		0.863994
0	0	0	0		0.709054
0	0	0	1.88941		2.18279
0	0	0	0		1.79466
0	0	0	0.890923		1.74366
0	0	0	1.43646		0.56006
0	0	0	0		0
0	0	0	0		1.70481
0	1.53672	0	0.622016		0.689175
0	0	0	1.57313		1.35863
0	0	0	0.393525		0.957821
0	0	0	1.57262		2.48927
0	0	0	0		0
0	0	0	1.05012		0
4.34019	0	0	0.589894		2.36472
0	0	0	0		0
0	0	0	0		0
0	0	0	1.76832		0
0	0	0	0		0
0	0	0	0		1.8458
0	0	0	0.658307		0
0	0	0	0		0
0	0	0	0		0.45587
0	0	0	0		0
0	0	0	1.3008		0
0	0	0	1.49144		0
0	0	0	0.771638		0
0	1.11936	0	1.0694		0
0	0	0	1.53224		0
0	0	0	0		1.10034
0	0	0	1.95324		0.613071
0	0	0	0		1.97176
0	0	0	0		0
0	0	0	0		2.04371
0	0	0	1.98611		1.10286
0	0	0	0		0
0	0	0	0		0
0	0	0	0		1.52019
0	0	0	0		0.84405
0	0	0	1.40162		0
0	0	0	1.13665		0
0	0	0	2.65181		0
0	0	0	0		1.83199
0	0	0	0		0
0	0	0	0		1.39565
0	0	0	0.932064		1.0272
0	0	0	0		1.79348
0	0	0	0		0
0	0	0	0		0
0	0	0	0		0
0	0	0	2.37369		1.74627
0	0.673479	0	0		0
0	0	0	0.93613		2.33111
0	0	0	3.36111		0
0	0	0	0		0
0	0	0	1.9147		1.11994
0	0	0	0		2.00918
0	0	0	1.6009		2.54362
0	0	0	0.722681		6.11926
0	0	0	0		1.04437
0	0	0	0		0.598419
0	0	0	0		1.5853
0	0	0	1.497		0
0	0	0	0.924914		0
0	0	0	1.15957		1.41491
0	0	0	0		0
0	0	0	0		0.969063
0	1.80321	0	2.35972		1.92147
0	0	0	0		1.03021
0	0	0	2.41248		0.833858
0	0	0	0		0.615114
0	0	0	0.317092		1.45391
0	0	0	1.86236		0
0	0	1.50946	0		2.06927
0	0	0	0		0
0	0	0	0		0
0	0	0	1.06377		0.546492
0	0	0	0		0
0	0	0	0.448342		0.991593
0	0	0	0.936229		0
0	0	0	0		0.883943
0	0	0	2.03945		0
0	0	0	3.12653		0
0	0	0	2.53527		0
0	0	0	0.497066		0
0	0	0	0.994807		0
0	0	0	0		1.13739
0	0	0	0.32027		0
0	0	0	1.70882		1.62532
0	0	0	0		0.514777
0	0	0	2.1469		1.77889
0	2.05465	0	0		0.801056
0	0	0	0.48004		0.973926
0	0	0	0		1.52238
0	0	0	0		1.4698
0	0	0	0		0.94155
0	0	0	0.735497		1.12751
0	0	0	0		2.58989
0	0	0	0.638408		0
0	0	0	2.07769		0
0	0	0	0		0.519496
0	0	0	0		1.59933
0	0	0	0		0
0	0	0	0		2.07104
0	0	0	0.453216		2.35896
0	0	0	0		0
0	0	0	0		0
0	0	0	0		0
0	0	0	0		1.35863
0	0	0	1.01538		0
0	0	0	1.10883		0
0	0	0	0		0.527225
0	0	0	0		0
0	0	0	0		0
0	0	0	0		0
0	0	0.936838	0		0
0	0	0			0.949642
0	0	0			0
0	0	0			1.95667
0	0	0			0
0	0	0			0
0	0	0			2.40941
0	0	0			1.34127
0	0	0			0
0	0	0			0.533419
0	0	0			1.59594
0	0	0			1.8859
0	0	0			1.44271
0	0	0			0.498277
0	1.25011	0			1.47495
0	0	0			1.04645
0	0	0			1.85265
0	0	0			0.823259
0	0	0			1.28926
0	0	0			0
0	0	0			0.596214
0	0	0			0
0	0	0			0.496399
0	0	0			0
0	0	0			0
0	0	0			0
0	0	0			0.869337
0	0	0			0
0	0	0			0.793575
0	0	0			0
0	0	0			1.36057
0	0	0			2.26805
0	0	0			0.840854
0	0	0			2.55245
0	0	0			0
0	0	0			1.08495
0	0	0			1.82057
0	0	0			0.58185
0	0	0			2.15452
0	0	0			0.893148
0	0	0			0.82945
0	0	0			1.98254
0	0	0			0
0	0	0			0
0	0	0			0.466328
0	0	0			1.34506
0	0	0			0
0	0	0			0
0	0	0			0.407918
0	0	0			0
0	0	0			1.56524
0	0	0			0
0	0	0			0
0	0	0			1.17851
0	0	0			0
0	0	0			1.43537
0	0	0			0
0	0	0			0.969261
0	0	0			1.84537
0	0	0			0
0	0	0			0
0	0	0			0
0	0	0			2.67964
0	0	0			2.53104
0	0	0			0.758046
0	0	0			0.660204
0	0	0			0
0	0	0			0.936218
0	0	0			0
0	0	0			1.4405
0	0	0			1.46081
0	0	0			1.28477
0	0	0			0
0	0	0			0
1.44426	0	0			1.04998
0	0	0			0.266405
0	0	0			1.98529
0	0	0			2.09517
0	0	0			0
0	0	0			0
0	0	0			0
0	0	0			0
0	0	0			0
0	0	0			1.65198
0	0	0			0.947847
0	0	0			1.32606
0	0	0			2.8189
0	0	0			0
0	0	0			1.82437
0	0	0			0
0	0	0			2.05241
0	0	0			0
0	0	0			0.975782
0	0	0			1.17242
0	0	0			0
0	0	0			0.689035
0	0	0			0.565096
0	0	0			0
0	0	0			1.3317
0	0	0			2.30744
0	0	0			0
0	0	0			0.549492
0	0	0			1.11178
0	0	0			2.52253
0	0	0			0
0	0	0			1.2737
0	0	0			1.2371
0	0	0			2.39716
1.21913	0	0			0
0	0	0			2.48455
0	0	0.98074			0
0	0	0			1.36128
0	0	0			2.43477
0	0	0			2.81933
0	0	0			0.640866
0	0	0			0
0	0	0			1.7709
0	0	0			0
0	0	0			0
0	0	0			1.37506
0	0	0			0
0	0	0			0
0	0	0			2.31049
0	0	0			0
0	2.06076	0			1.37721
0	0	0			1.77233
0	0	0			2.25831
0	0	0			1.20314
0	0	0			2.20719
0	0	0			1.98256
0	0	0			0.640247
0	0	0			0
0	0	0			1.09783
0	0	0			0.676582
0	0	0			0
0	0	0			0
0	0	0			0
0	0	0			1.12816
0	2.04337	0			0.717536
0	0	0			1.17601
0	0	0			0.524917
0	0	0			1.93278
0	0	0			0
0	0	0			0.65336
0	0	0			0
0	0	0			2.16998
0	0	0			0
0	0	0			0
0	0	0			0
0	0	0			0.98333
0	0	0			2.28658
0	0	0			0
0	0	0			0.668496
0	0	0			1.80334
0	0	0			1.49047
0	0	0			1.18913
0	0	0			0.437222
0	0	0			1.36021
0	0	0			1.85214
0	0	0			0
0	0	0			1.04931
0	0	0			0
0	0	0			0.798523
0	0	0			1.03499
0	0	0			0
0	0	0			0
0	0	0			0
0	0	0			0
0	0	0			1.20756
0	0	0			0
0	0	0			1.88278
0	0	0			1.4587
0	0	0			1.00952
0	0	0			1.40903
0	0	0			0
0	0	0			0
0	0	0			0
0	0	0			1.93067
0	0	0			1.50187
0	0	0			0
0	0	0			0
0	0	0			1.27524
0	0	0			0
0	0	0			0
0	0	0			1.163
0	0	0			0.994339
0	0	0			0
0	0	0			1.8748
0	0	0			0
0	0	0			0.905687
0	0	0			0
0	0	0			1.29671
0	0	0			0.518772
0	0	0			2.40259
0	0	0			0
0	0	0			0
0	0	0			2.17561
0	0	0			0.368509
0	0	0			0
0	0	0			1.7805
0	0	0			1.63365
0	0	0			2.40308
0	0	0			0.282988
0	0	0			0.588342
0	0	0			0.746163
0	0	0			1.36507
0	0	0			3.17248
0	0	0			2.12772
0	0	0			0.8575
0	0	0			0.439165
0	0	0			0
0	0	0			0
0	0	0			1.55478
0	0	0			0
0.727212	0	0			1.54586
0	0	0			0
0	0.818181	0			1.61516
0	0	0			0
0	0	0			2.2947
0	0	0			1.43983
0	0	0			1.35684
0	0	0			1.03487
0	0	0			0.970854
0	0	0			1.62874
0	3.37656	0			0
0	0	0			0
0	0	0			1.38602
0	0	0			0
0	0	0			0.524405
0	0	0			0
0	0	0			1.57568
0	0	0			0.4854
0	0	0			0
0	0	0			0
0	0	0			2.2675
0	0	0			0.363821
0	0	0			0
0	0	0
0	0	0
0	0	0
0	0	0
0	0	0
0	0	0
0	0	0
0	0	0
0	0	0
0	0	0
0	0	0
0	0	0
0	0	0
0	0	0
0	0	0
0	0	0
0	0	0
0	0	0
0	0	0
0	0	0
0	0	0
0	0	0
0	0	0
0	0	0
0	0	0
0	0	0
0	0	0
0	0	0
0	0	0
0	0	0
0	0	0
0	0	0
0	0	0
0	0	1.71319
0	0	0
0	0	0
0	0	0
0	0	0
0	0	0
0	0	0
0	0	0
0	0	0
0	0	0
0	0	0
0	0	0
0	0	0
0	0	0
0	0	0
0	0	0
0	0	0
0	0	0
0	0	0
0	0	0
0	0	0
0	0	0
0	0	0
0	0	0
0	0	0
0	0	0
0	0	0
0	0	0
0	0	0
0	0	0
0	0	0
0	0	0
0	0	0
0	0	0
0	0	0
0	0	0
0	0	0
0	0	0
0	0	0
0	0	0
0	0	0
0	0	0
0	0	0
0	0	0
0	0	0
0	0	0
0	0	0
0	0	0
0	0	0
0	0	0
0	0	0
0	0	0
0	0	0
0	0	0
0	0	0
0	0	0
0	0	0
0	0	0
0	0	0
0	0	0
0	0	0
0	0	0
0	0	0
0	0	0
0	0	0
0	0	0
0	0	0
0	0	0
0	0	0
0	0	0
0	0	0
0	0	0
0	0	0
0	0	0
0	0	0
0	0	0
0	0	0
0	0	0
0	0	0
0	0	0
0	0	0
0	3.12973	0
0	1.38648	0
0	0	0
0	0	0
0	0	0
0	0	0
0	0	0
0	0	0
0	0	0
0	0	0
0	0	0
0	0	0
0	0	0
0	0	0
0	0	0
0	0	0
0	0	0
0	0	0
0	0	0
0	0	0
0	0	0
0	0	0
0	0	0
0	5.44851	0
0	0	0
0	0	0
0	0	0
0	0	0
0	0	0
0	0	0
0	0	0
0	0	0
0	0	0
0	0	0
0	0	0
0	0	0
0	0	0
0	0	0
0	0	0
0	0	0
0	0	0
0	0	0
0	0	0
0	0	0
0	0	0
0	0	0
0	0	0
0	0	0
0	0	0
0	0	0
0	0	0
0	0	0
0	0	0
0	0	0
0	0	0
0	1.68271	0
0	0	0
0	0	0
0	0	0
0	0	0
0	0	0
0	0	0
0	0	0
0	0	0
0	0	0
0	0	0
0	0	0
0	0	0
0	0	0
0	0	0
0	0.781987	0
0	0	0
0	0	0
0	0	0
0	0	0
0	0	0
0	0	0
0	0	0
0	0	0
0	0	0
0	1.38216	0
0	0	0
0	0	0
0	0	0
0	0	0
0	0	0
0	0	0
0	0	0
0	0.983763	0
0	0	0
0	0	0
0	0	0
0	0	0
0	0	0
0	0	0
0	0	0
0	0	0
0	0	0
0	0	0
0	0	0
0	0	0
0	0	0
0	0	0
0	0	0
0	0	0
0	0	0
0	0	0
0	0	0
0	0	0
0	0	0
0	0	0
0	0	0
0	0	0
0	0	0
0	0	0
0	0	0
0	0	0
0	0	0
0	0	0
0	0	0
0.915341	0	0
0	0	0
0	0	0
0	0	0
0	0	0
0	0	0
0	0	0
0	0	0
0	0	0
0	0	0
0	0	0
0	0	0
0	0	0
0	0	0
0	0	0
0	0	0
0	0	0
0	0	0
0	0	0
0	0	0
0	0	0
0	0	0
0	0	0
0	0	0
0	0	0
0		0
0		0
0		0
0		0
0		0
0		0
0		0
0		0
0		0
0		0
0		0
0		0
0		0
0		0
0		0
0		0
0		0
0		0
0		0
0		0
0		0
0		0
0		0
0		0
0		0
0		0
0		0
0		0
0		0
0		0
0		0
0		0
0		0
0		0
0		0
0		0
0		0
0		0
0		0
0		0
0		0
0		0
0		0
0		0
0		0
0		0
0		0
0		0
0		0
0		0
0		0
0		0
0		0
0		0
0		0
0		0
0		0
0		0
0		0
0		0
0		0
0		0
0		0
0		0
0		0
0		0
0		0
0		0
0		0
0		0
0		0
0		0
0		0
0		0
0		0
0		0
0		0
0		0
0		0
0		0
0		0
0		0
0		0
0		0
0		0
0		0
0		0
0		0
0		0
0		0
0		0
0		0
0		0
0		0
0		0
0		0
0		0
0		0
0		0
0		0
0		0
0		0
0		0
0		0
0		0
0		0
0		0
0		0
0		0
0		0
0		0
0		0
0		0
0		0
0		0
0		0
0		0
0		0
0		0
0		0
0		0
0		0
0		0
0		0
0		0
0		0
0		0
0		0
0		0
0		0
0		0
0		0
0		0
0		0
0		0
0		0
0		0
0		0
0		0
0		0
0		0
0		0
0		0
0		0
0		0
0		0
0		0
0		0
0		0
0		0
0		0
0		0
0		0
0		0
0		0
0		0
0		0
0		0
0		0
0		0
0		0
0		0
0		0
0		0
0		0
0		0
0		0
0		0
0		0
0		0
0		0
0		0
0		0
0		0
0		0
0		0
0		0
0		0
0		0
0		0
0		0
0		0
0		0
0		0
0		0
0		0
0		0
0		0
0		0
0		0
0		0
0		0
0		0
0		0
0		0
0		0
0		0
0		0
0		0
0		0
0		0
0		0
0		0
0		0
0		0
0		0
0		0
0		0
0		0
0		0
0		0
0		0
0		0
0		0
0		0
0		0
0		0
0		0
0		0
0		0
0		0
0		0
0		0
0		0
0		0
0		0
0		0
0		0
0		0
0		0
0		0
0		0
0		0
0		0
0		0
0		0
0		0
0		0
0		0
0		0
0		0
0		0
0		0
0		0
0		0
0		0
0		0
0		0
0		0
0		0
0		0
0		0
0		0
0		0
0		0
0		0
0		0
0		0
0		0
0		0
0		0
0		0
0		0
0		0
0		0
0		0
0		0
0		0
0		0
0		0
0		0
0		0
0		0
0		0
0		0
0		0
0		0
0		0
0		0
0		0
0		0
0		0
0		0
0		0
0		0
0		0
0		0
0		0
0		0
0		0
0		0
0		0
0		0
0		0
0		0
0		0
0		0
0		0
0		0
0		0
0		0
0		0
0		0
0		0
0		0
0		0
0		0
0		0
0		0
0		0
0		0
0		0
0		0
0		0
0		0
0		0
0		0
0		0
0		0
0		0
0		0
0		0
0		0
0		0
0		0
0		0
0		0
0		0
0		0
0		0
0		0
0		0
0		0
0		0
0		0
0		0
0		0
0		0
0		0
0		0
0		0
0		0
0		0
0		0
0		0
0		0
0		0
0		0
0		0
0		0
0		0
0		0
0		0
0		0
0		0
0		0
0		0
0		0
0		0
0		0
0		0
0		0
0		0
0		0
0		0
0		0
0		0
0		0
0		0
0		0
0		0
0		0
0		0
0		0
0		0
0		0
0		0
0		0
0		0
0		0
0		0
0		0
0		0
0		0
0		0
0		0
0		0
0		0
0		0
0		0
0		0
0		0
0		0
0		0
0		0
0		0
0		0
0		0
0		0
0		0
0		0
0		0
0		0
0		0
0		0
0		0
0		0
0		0
0		0
0		0
0		0
0		0
0		0
0		0
0		0
0		0
0		0
0		0
0		0
0		0
0		0
0		0
0		0
0		0
0		0
0		0
0		0
0		0
0		0
0		0
0		1.92902
0		0
0		0
0		0
0		0
0		0
0		0
0		0
0		0
0		0
0		0
0		0
0		0
0		0
0		0
0		0
0		0
0		0
0		0
0		0
0		0
0		0
0		0
0		0
0		0
0		0
0		0
0		0
0		0
0		0
0		0
0		0
0		0
0		0
0		0
0		0
0		0
0		0
0		0
0		0
0		0
0		0
0		0
0		0
0		0
0		0
0		0
0		0
0.627912		0
0		0
0		0
0		0
0		0
0		0
0		0
0		0
0		0
0		0
0		0
0		0
0		0
0		0
0		0
0		0
0		0
0		0
0		0
0		0
0		0
0		0
0		0
0.936151		0
0		0
0		0
0		0
0		0
0		0
0		0
0		0
0		0
0		0
0		0
0		0
0		0
0		0
0		0
0		0
0		0
0		0
0		0
0		0
0		0
0		0
0		0
0		0
0		0
0		0
0		0
0		0
0		0
0		0
0		0
0		0
0		0
0		0
0		0
0		0
0		0
0		0
0		0
0		0
0		0
0		0
0		0
0		0
0		0
0		0
0		0
0		0
0		0
0		0
0		0
0		0
0		0
0		0
0		0
0		0
0		0
0		0
0		0
0		0
0		0
0		0
0		0
0		0
0		0
0		0
0		0
0		0
0		0
0		0
0		0
0		0
0		0
0		0
0		0
0		0
0		0
0		0
0		0
0		0
0		0
0		0
0		0
0		0
0		0
0		0
0		0
0		0
0		0
0		0
0		0
0		0
0		0
0		0
0		0
0		0
0		0
0		0
0		0
0		0
0		0
0		0
0		0
0		0
0		0
0		0
0		0
0		0
0		0
0		0
0		0
0		0
0		0
0		0
0		0
0		0
0		0
0		0
0		0
0		0
0		0
0		0
0		0
0		0
0		0
0		0
0		0
0		0
0		0
0		0
0		0
0		0
0		0
0		0
0		0
0		0
0		0
0		0
0		0
0		0
0		0
0		0
0		0
0		0
0		0
0		0
0		0
0		0
0		0
0		0
0		0
0		0
0		0
0		0
0		0
0		0
0		0
0		0
0		0
0		0
0		0
0		0
0		0
0		0
0		0
0		0
0		0
0		0
0		0
0		0
0		0
0		0
0		0
0		0
0		0
0		0
0		0
0		0
0		0
0		0
0		0
0		0
0		0
0		0
0		0
0		0
0		0
0		0
0		0
0		0
0		0
0		0
0		0
0		0
0		0
0		0
0		0
0		0
0		0
0		0
0		0
0		0
0		0
0		0
0		0
0		0
0		0
0		0
0		0
0		0
0		0
0		0
0		0
0		0
0		0
0		0
0		0
0		0
0		0
0		0
0		0
0		0
0		0
0		0
0		0
0		0
0		0
0		0
0		0
0		0
0		0
0		0
0		0
0		0
0		0
0		0
0		0
0		0
0		0
0		0
0		0
0		0
0		0
0		0
0		0
0		0
0		0
0		0
0		0
0		0
0		0
0		0
0		0
0		0
0		0
0		0
0		0
0		0
0		0
0		0
0		0
0		0
0		0
0		0
0		0
0		0
0		0
0		0
0		0
0		0
0		0
0		0
0		0
0		0
0		0
0		0
0		0
0		0
0		0
0		0
0		0
0		0
0		0
0		0
0		0
0		0
0
0
0
0
0
0
0
0
0
0
0
0
0
0
0
0
0
0
0
0
0
0
0
0
0
0
0
0
0
0
0
0
0
0
0
0
0
0
0
0
0
0
0
0
0
0
0
0
0
0
0
0
0
0
0
0
0
0
0
0
[truncated: 85 more rows]

## Sheet: Figure 3E
CD9 expression in each fibroblast subtype
Alveolar Fibroblasts			Adventitial Fibroblasts
Naïve	Pneumonic	Resolved	Naïve	Pneumonic	Resolved
0	0	0	1.73552	0	2.217
0	0	0	2.08748	0.815714	2.44154
0	0	0	3.04102	1.06276	2.7786
0	0	0	2.49791	0.23626	0
0	0	0	2.47954	0.210676	3.11261
0	0	0	1.09667	0.826679	2.06842
0	0	0	2.23319	1.49793	2.46594
0	0	0	2.71331	0	1.9495
0	0	0	1.23495	1.96625	2.62359
0	0	0	1.45685	1.95095	0.924336
0	0	0	1.08615	0.781615	1.14926
0	0	0	0.89091	0.283832	0.587428
0	0	0	0.556804	1.40725	2.16791
0	0	0	1.69501	0.536358	2.81488
0	0	0	2.56669	1.47939	2.59398
0	0	0	1.45453	0.717702	1.56468
0	0	1.31481	2.03138	0.455174	1.67962
0	0	0	2.65333	1.06183	2.16837
0	0	0	2.69486	0	1.85461
0	0	0	1.23001	1.65636	1.21072
0	0	0	2.75242	0.856268	3.55132
0	0	0	2.16977	2.45157	0
0	0	0	2.06584	0.372706	1.75635
0	0	0	1.25015	1.84529	0.913106
0	0	0	3.1773	0	0
0	0	0	0.478413	0	1.91001
0	1.81081	0	0.988197	0.408944	3.50197
0	0	0	0.671163	1.15122	0
0	0	0	1.56934	0.629685	2.57063
0	0	0	2.54777	0.742788	1.46972
0	0	0	0.93543	0.518882	0.455577
0	0	0	1.6773	1.70537	0.859962
0	0	0	0.830685	1.34416	2.06433
0	0	0	2.30825	0	1.89025
0	0	0	2.04432	0.567423	1.99616
0	0	0	2.15148	0.719553	0
0	0	0	1.77409	1.17693	2.91869
0	0	0	1.64243	0.664793	2.3006
0	0	0	1.47779	1.21135	1.46446
0	0	0	2.7664	1.93609	1.66026
0	0	0	1.67703	0	1.24345
0	0	0	2.19822	0.805065	0
0	0	0	2.53783	0	1.72617
0	0	0	0.816471	0.218942	1.71761
0	0	0	3.31172	3.36036	0.573893
0	0	0	0.402561	1.05689	2.00552
0	0	0	1.33848	0.297024	2.14115
0	0	1.43509	0	0.388259	2.25436
0	0	0	2.90644	1.23381	2.77007
0	0	0	2.03509	0.767797	2.88649
0	0	0	1.40367	0	0
0	0	0	1.32536	1.70916	1.59722
0	0	0	3.81684	0.908253	2.20249
0	0	0	0.504471	0.417963	1.25094
0	0	0	1.48362	0.870987	2.43892
0	0	0	1.73569	0	1.63813
0	0	0	2.12425	2.04674	2.10325
0	0	0	3.53644	0.814896	0.43358
0	0	0	2.2872	0.717116	1.28643
0	0	0	1.85837	0.767708	0.440721
0	0	0	1.09515	0	0
0	0	0	1.59598	0	1.83603
0	0	0	2.63024	0.867449	3.32941
0	0	0	1.69692	0.697027	1.13432
0	0	0	0	0	0
0	0	0	1.80576	0	2.81809
0	0	0	1.31268	0.949299	1.70402
0	0	0.732627	1.12698	0.601619	3.23486
0	0	0	1.07199	0.579017	3.23989
0	0	0	2.22406	0.744056	1.98569
0	0	0	2.67824	2.25926	2.19117
0	0	0	2.67546	0.203845	1.18598
0	0	0	2.05379	0	2.3363
0	0	0	1.77876	0.953975	1.46617
0	0	0	3.12695	1.9606	1.66223
0	0	0	2.7794	1.22825	2.51499
0	0.547661	0	1.84361	0.441164	2.06971
0	0	0	2.02461	0.558107	2.9569
0	0	0	0	0.508367	2.37425
0	0	0	0.331223	0.907139	1.52786
0.907229	0	0	2.66846	1.14475	0
0	0	0	2.22017	0.293185	1.75739
0	0	0	0.810042	1.26581	2.57487
0	0	0	1.24306	1.26166	2.05011
0	0	0	2.18105	1.38086	1.27256
0	0	0	2.72304	0.760241	1.22418
0	0	0	1.63049	2.03692	3.08286
0	0	0	0.37621	0.282145	0.468624
0	0	0	0	1.44004	1.90426
0	0	0	0	1.361	2.2003
0	0	0	1.7155	0	2.66604
0	0	0	2.00023	0.665595	2.04463
0	0	0	2.26358	0.26311	1.04679
0	0	0	1.55127	1.37464	2.08058
0	0	0	0.771847	1.14966	2.96247
0	0	0	1.91107	2.6858	3.22605
0	0	0	2.02819	1.08548	1.85652
0	0	0	1.57939	1.03412	2.16117
0	0	0	2.00576	1.19036	2.11256
0	0	0	0.712659	0.531527	1.79592
0	0	0	0.572218	1.8321	0.420826
0	0	0	1.44026	0.600319	2.16404
0	0	0	2.34808	0.554553	1.54089
0	0	0	1.24234	0.458224	1.69052
0	0	0	2.81793	1.98835	4.41783
0	0	0	0	1.11006	1.09439
0	0	0	2.29535	1.91067	1.89989
0	0	0	2.50925	1.06615	2.33039
0	0	0	0.994912	0.967563	0.774181
0	0	0	2.12829	1.69743	1.50611
0	0	0	1.98704	0.622527	4.15333
0	0	0	2.94119	0.695514	1.53245
0	0	0	1.85273	0	1.74258
0	0	0	2.09277	1.4312	2.63085
0	0	0	1.70618	1.19304	3.09642
0	0	0	1.20474	0.418905	1.97946
0	0	1.14986	2.65168	0	1.98874
0	0	0	2.00899	2.25462	2.10203
0	0	0	0.743783	1.41833	1.23447
0	0	0	0.995786	0.746303	2.55671
0	0	0	2.51119	0	2.93201
0	0	0	2.80391	0	1.55879
0	0	0	2.33523	1.62666	2.08237
0	0	0	1.03119	0.310014	0.53339
0	0	0	2.01193	0	2.58477
0	0	0	1.92861	1.32067	1.16791
0	0	0	2.17764	1.67193	2.18745
0	0	0	2.30282	0.725765	2.51996
0	0	0	2.72838	0.834319	3.15584
0	0	0	3.02502	1.45839	1.07857
0	0	0	2.84401	0.210738	1.58268
0	0	0	2.10399	0.672356	2.07089
0	0	0	3.06373	1.20335	3.36478
0	1.09481	0	3.33181	0.325601	4.49604
0	0	0	1.2874	0.848378	2.63481
0	0	0	2.27535	1.15186	1.76434
0	0	0	3.68013	1.27771	2.01102
0	0	0	1.92221	2.11991	0
0	0	0	3.69445	0.601732	1.1346
0	0	0	1.66668	4.35434	2.21175
0	0	0	1.59999	1.37133	2.03211
0	0	0	1.25981	2.2828	0
0	0	0	0	1.47889	0
0	0	0	2.47007	1.50913	3.91156
0	0	0	1.69923	0.642119	2.04093
0	0	0	4.482	0.765558	1.97681
0	0	0	2.28705	1.35511	0
0	0	0	2.22308	0.512838	1.20706
0	0	0	1.63056	0	1.50759
0	0	0	1.64105	0.549398	0.825751
0	0	0	1.21473	1.39662	3.20662
0.93709	0	0	1.65292	1.12398	0
0	0	0	0.519676	0.377529	0
0	0	0	1.16735	0	2.54108
0	0	0	2.14007	2.08367	2.49151
0	0	0	1.64318	1.28271	1.75678
0	0	0	0.769917	0.438881	1.83115
0	0	0	2.52116	1.85284	1.47906
0	0	0	3.27114	0.583412	1.80334
0	0	0	1.79765	1.64253	2.08603
0	0	0	0.848712	1.38049	2.27796
0	0	0	2.70358	0.762203	0.781815
0	0	0	3.62439	2.71204	1.42371
0	0	0	2.01483	1.08876	2.32503
0	0	0	2.95785	0	1.35402
0	0	0	0.529101	0.618206	1.48774
0	0	0	1.40742	0.824862	0.699789
0	0	0	1.97501	0.466787	2.23366
0	1.34515	0	4.29104	0.173913	1.33653
0	0	0	1.34395	0.630822	1.59494
0	0	0	2.32431	1.24388	1.3121
0	0	0	1.55268	0.830381	2.25353
0	0	0	0	1.93635	0.902532
0	0	0	1.21752	1.6686	1.3703
0	0	0	1.45332	0	1.87358
0	0	0	2.6119	0	1.71838
0	0	0	1.28509	0.780078	0
0	0	0	7.12043	1.03252	2.23311
0	0	0	2.09679	0.922215	1.22962
0	0	0	1.91959	0.545574	1.45498
0	0	0	0.322549	0.222366	2.85982
0	0	0	2.48859	0.891999	1.78243
0	0	0	1.23487	1.4004	0
0	0	0	2.76598	1.57089	2.75922
0	0	0	2.83553	0.62059	0
0	0	0	1.65312	0.345872	0
0	0	0	2.07554	0	2.07517
0	0	0	1.16312	1.30306	1.80411
0	0	0	1.24187	0.158394	2.83019
0	0	0	2.67441	1.13899	0.812815
0	0	0	2.75035	0.228116	1.17638
0	0	0	2.48195	1.50571	1.35055
0	0	0	1.53385	0.427909	1.44531
0	0	0	2.21212	1.01205	1.84122
0	0	0	0	1.07709	0.815827
0	0	0	0	0.19806	1.27879
0	0	0	2.12157	0.516264	1.28979
0	0	0	1.95595	0	2.02517
0	0	0	0	1.04208	2.32939
0	0	0	0.630068	0.50573	1.32719
0	0	0	0	2.2291	2.72035
0	0	0	1.36202	2.90997	0.975076
0	0	0	1.6256	1.15979	2.60329
0	0	0	2.21056	1.38488	1.03981
0	0	0	0	1.19893	1.84422
0	0	0	0	0	3.84243
0	0	0	1.47356	0	2.39746
0	0	0	1.92757	2.16271	2.05472
0	0	0	2.50081	1.6806	1.57879
0	0	0	1.17748	2.22413	1.56727
0	0	0	2.38243	1.55009	2.28412
0	0	0	2.56997	0.988107	1.26123
0	0	0	0.800472	1.39998	0
0	0	0	1.92631	0.838566	1.49191
0	0	0	2.86741	1.41223	2.39731
0	0	0	2.174	1.42525	1.40964
0	0	0	3.00561	1.96791	1.40183
0	0	0	1.74603	0	1.36602
0	0.928213	0	1.60125	1.4414	1.57733
0	0	0	1.30161	1.15049	1.59106
0	0	0	1.11799	0.438178	2.43894
0	0	0	5.82782	1.69388	1.58176
0	0	0	1.6897	1.23237	1.3052
0	0	0	2.28145	0.232441	1.19916
0	0	0	2.86412	1.55614	0.394929
0	0	0	1.87647	1.26009	1.59508
0	0	0	3.92625	0.598374	1.38439
0	0	0	0		2.6279
0	0	0	1.88295		2.0313
0	0	0	2.04698		1.92431
2.68206	0	0	2.89162		2.59823
0	0	0	2.07141		0.424926
0	0	0	2.0295		1.45177
0	0	0	0		2.53179
0	0	0	2.30313		2.02444
0	0	0	2.1395		0.886605
0	0	0	2.94199		1.2999
0	0	0	2.82654		0.949122
0	0	0	1.2685		2.54868
0	0	0	1.712		2.69663
0	0	0	2.19913		1.56264
0	0	0	1.85687		2.46331
0	0	0	2.31652		2.35591
0	0	0	1.19954		0.625448
0	0	0	2.49656		0
0	0	0	1.74221		0
0	0	0	2.26436		1.64175
0	0	0	1.22857		1.29279
0	2.54422	0	3.05427		0.582522
0	0	0	0.589801		2.42523
0	0	0	0		2.38335
0	0	0	2.18294		2.59783
0	0	0	0.4915		1.41375
0	0	0	3.25416		3.96614
0	0	0	2.90231		2.8358
0	0	0	1.18067		0
0	0	0	0.794102		0
0	0	0	0		2.15544
0	0	0	3.74506		1.6948
0	0	0	2.07651		1.89033
0	0	0	1.79393		2.04881
0	0	0	0		3.31343
0	0	0	0		1.14923
0	0	0	1.64356		0.897225
0	0	0	2.76785		0.521493
0	0.969719	0	0.861856		1.31747
0	0	0	3.54473		1.01343
0	0	0	1.23325		0.442256
0	0	0	2.26817		0.931511
0	0	0	0		2.58732
0	0	0	0.969712		0.922601
0	0	0	2.74442		1.78416
0	0	0	1.82768		3.62815
0	0	0	2.19988		2.21675
0	0	0	0.984651		3.10907
0	0	0	2.10858		2.3752
0	0	0.629707	1.96508		0
0	0	0	0.872858		0
0	0	0	0.67056		0.642459
0	0	0	1.22971		3.72851
0	0	0	0.65409		2.23209
0	0	0	2.74865		1.59028
0	0	0	1.86096		3.44551
0	0	0	2.29621		1.21548
0	0	0	0		2.91135
0	0	0	1.32042		4.44728
0	0	0	1.8882		1.16018
0	0	0	0		0.306812
0	0	0	1.32478		1.38023
0	0	0	2.35373		1.79054
0	0	0	1.24993		0
0	0	0	2.42735		1.45545
0	0	0	2.34772		1.80949
0	0	0	0		2.11245
0	0	0	2.34456		2.60071
0	0	0	1.80413		1.92846
0	0	0	2.69216		1.74092
0	0	0	2.51528		1.23739
0	0	0	1.50553		3.0468
0	0	0	4.54075		0
0	0	0	2.15997		0.732033
0	0	0	0		2.28679
0	0	0	2.12372		1.86996
0	0	0	2.97293		3.07142
0	0	0	1.06529		2.23451
0	0	0	2.24326		2.49434
0	0	0	2.3112		2.07153
0	0	0	0.908657		2.01293
0	0	0	1.0768		1.36442
0	0	0	1.94903		0
0	0	0	1.3518		2.50457
0	0	0	1.84183		0.94102
0	0	0	2.47494		2.09845
0	0	0	0		3.33691
0	0	0	2.03666		1.23644
0	0	0	1.70072		2.25605
0	0	0	0		3.3182
0	0	0	6.07132		4.03019
0	0	0	2.68319		1.21139
0	0	0	1.92045		2.00916
0	0	0	2.65937		2.27453
0	0	0	1.15125		0.880452
0	0	0	1.39091		1.27348
0	0.703047	0	0.457645		2.04489
0	0	0	0		1.9757
0	0	0	1.44092		2.66993
0	0	0	0.897456		0.371031
0	0	0	2.60563		4.79096
0	0	0	2.41627		2.51192
0	0	0	1.25802		1.61818
0	0	0	1.7042		1.71106
0	0	0	1.26147		1.66696
0	0	0	2.58036		2.92401
0	0	0	2.6399		2.07716
0	0	0	0		1.86696
0	0	0	1.09584		1.98721
0	0	0	1.69247		2.81079
0	0	0	1.31085		3.1211
0	0	0	1.98451		1.44392
0	0	0	0.26338		1.3181
0	0	0	3.39507		0
0	0	0	1.55352		2.73291
0	0	0	2.36901		1.52375
0	0	0	1.91247		2.65103
0	0	0	2.11702		7.03815
0	0	0	2.23274		2.0434
0	0	0	0.810023		1.2441
0	0	0	3.58351		3.07483
0	0	0	1.84667		1.74907
0	0	0	1.8553		3.10326
0	0	0	2.90964		1.97823
0	0	0	1.2529		2.06221
0	0	0	2.7183		2.13159
0	0	0	0.782447		1.52045
0	0.699908	0	2.04993		1.78101
0	0	0	3.46059		2.76331
0	0	0	1.63372		2.90716
0	0	0	1.60916		1.17818
0	0	0	1.60898		1.80407
0	0	0	0.469974		1.15074
0	0	0	2.08686		1.53059
0	0	0	3.31281		1.11701
0	0	0	1.96683		2.57552
0	0	0	1.38065		1.86054
0	0	0	2.1526		1.93943
0	0	0	3.46853		1.26558
0	0	0	1.25554		2.55258
0	0	0	0.858728		2.94373
0	0	0	2.42696		2.08164
0	0	0	2.82808		1.56585
0	0	0	1.8161		2.75257
0	0	0	2.59107		2.01902
0	0	0	1.45664		1.58437
0	0	0	1.90769		2.18736
0	0	0	2.88875		1.46261
0	0	0	1.4281		2.66937
3.55162	0	0	2.24832		1.69355
0	0	0	0.441336		1.57556
0	0	0	0.978135		1.94705
0	0	0	1.92414		1.83943
0	0	0	0.663068		1.87678
0	0	0	0.992414		1.83358
0	0	0	2.69571		1.69467
0	0	0	0		2.27577
0	0	0	1.09498		2.56489
0	0	0	2.47205		2.37338
0	0	0	2.42574		1.75523
1.75943	0	0	1.29638		0
0	0	0	2.07758		0
0	0	0	3.02129		2.16169
0	0	0	2.23238		0
0	0	0	1.54863		2.65129
0	0	0	2.91205		0
0	0	0	3.01081		2.85182
0	0	0	0.956405		0.688042
0	0	0	1.22927		1.99251
0	0	0	2.77647		1.94623
0	0	0	1.51311		2.63654
0	0	0	1.91758		1.63751
0	0	0	1.84776		1.71719
0	0	0	3.18338		1.75779
0	0	0	2.92459		3.80089
0	0	0	1.11906		2.64547
0	0	0	2.15254		1.56537
0	0	0	0.702871		3.75853
0	0	0	2.15281		1.95472
0	0	0	2.1375		2.12121
0	0	0	1.99389		2.38346
0	0	0	2.70431		0
0	0	0	2.04149		3.13603
0	0	0	2.13838		2.25994
0	0	0	2.15266		1.53334
0	0	0	0.357723		1.77479
0	0	0	1.83988		0.625351
0	0	0	1.3457		2.34224
0	0	0	3.30045		1.81037
0	0	0	1.48225		3.92507
0	0	0	2.63067		0
0	0	0	2.13502		1.95466
0	0	0	2.67162		2.59316
0	0	0	1.80156		1.83001
0	0	0	1.45977		1.91944
0	0	0	2.06491		0.60582
0	0	0	2.05149		2.60632
0	0	0	2.94527		4.07472
0	0	0	1.36901		2.62994
0	0	0	3.25201		1.00568
0	0	0	0.601389		0.662398
0	0	0	2.36778		1.04963
0	0	0	2.26687		0.813147
0	0	0	2.65583		1.23135
0	0	0	1.67891		2.07066
0	0	0	2.50222		0
0	0	0	1.92985		1.83577
0	0	0	1.9775		1.01352
0	0	0	1.22234		1.48354
0	0	0	2.49845		2.50021
0	0	0	2.79828		0
0	0	0	0.432519		1.80152
0	0	0	1.37388		1.37994
0	0	0	1.30085		2.13304
0	0	0	2.62518		1.05719
0	0	0	0.98394		1.94789
0	0	0	1.69229		1.23667
0	0	0	2.3921		2.68618
0	0	0	1.44148		2.64591
0	0	0	1.93323		1.62127
0	0	0	1.33446		1.08737
0	0	0	1.99627		0
0	0	0	1.60369		1.87462
0	0	0	1.62818		3.00387
0	0	0	1.03688		0.527203
0	0	0	1.46277		0.513107
0	0	0	2.13634		1.85727
0	0	0	3.40971		1.43895
0	0	0	0		1.75107
0	0	0	2.10348		0.680077
0	0	0	0		1.91652
0	0	0	2.25302		1.22534
0	0	0	2.63097		1.28812
0	0	0	3.08653		2.34824
0	0	0	2.24653		0
0	0	0	2.52476		1.16262
0	0	0	1.82431		1.21182
0	0	0	1.0446		3.48922
1.06152	0	0	2.33301		3.01361
0	0	0	5.87924		3.00212
0	0	0	0.503007		1.55743
0	0	0	3.65272		1.57647
0	0	0	3.16175		2.03302
0	0	0	1.76039		1.37669
0	0	0	0.63176		0.642296
0	0	0	2.68335		2.79021
0	0	0	2.19769		1.63103
0	0	0	2.49944		1.89778
0	0	0	2.7432		2.35542
0	0	0	1.8496		2.27969
0	0	0	0		2.06087
0	0	0	0		1.6677
0	0	0	0.895876		0
0	0	0	0.842645		3.32097
0	0	0	0.495873		0.704987
0	0	0	2.4727		2.43279
0	0	0	1.99165		2.07738
0	0	0	0		1.69844
0	0	0	1.89048		0.624948
0	0	0	1.6241		1.87885
0	0	0	1.53397		2.23218
0	0	0	3.3368		2.31775
0	0	0	3.21316		2.59302
0	0	0	1.85894		1.60244
0	0	0	1.50241		3.07981
0	0	0	2.43686		1.16538
0	0	0	1.95534		0
0	0	0	2.39695		2.55844
0	0	0	1.607		1.1354
0	0	0	2.18192		1.67224
0	0	0	0.41994		2.58232
0	0	0.98287	1.87807		1.87914
0	0	0	1.47665		2.63864
0	0	0	2.10016		0
0	0	0	3.00476		1.74898
0	0	0	4.52513		3.72124
0	0	0	2.85283		1.96008
0	0	0	2.75561		3.11405
0	0	0	1.79458		1.026
0	0	0	0		0.744972
0	0	0	1.84533		0.901849
0	0	0	0.518388		0.906424
0	0	0	1.92703		2.19878
0	0	0	0		2.22757
0	0	0	0		0.851686
0	0	0	1.54991		0
0	0	0	1.04356		2.93951
0	0	1.41525	1.9426		1.87468
0	0	0	1.49974		1.91957
0	0	0	2.17501		2.67298
0	0	0	2.40912		2.56568
0	0	0	1.78017		0.723372
0	0	0	1.56283		1.72981
0	0	0	1.43408		0
0	0	0	0.884104		1.14305
2.05546	0	0	0		3.30415
0	0	0	2.06411		2.19277
0	0	0	0		1.61886
0	0	0	1.00873		1.53521
0	0	0	2.54971		2.1721
0	0	0	1.32353		2.01615
0	0	0	2.27097		1.28812
0	0	0	3.02365		2.78042
0	0	0	1.38561		2.26841
0	0	0	1.84828		2.35556
0	0	0	0		2.03836
0	0	0	1.8502		1.43981
0	0	2.86738	1.47427		0.706448
0	0	0	1.25389		2.14144
0	0	0	3.18836		2.24976
0	0.272197	0	0		2.36046
0	0	0	1.37854		1.08083
0	0	0	1.33679		1.89101
0	0	0.784942	6.78289		1.99375
0	0	0	2.35894		0.792799
0	0	0	1.20847		2.8542
0	0	0	2.03093		2.91805
0	0	0	3.11629		2.59259
0	0	0	1.73029		1.29369
0	0	0	0		0.769972
0	0	0	2.64678		1.75457
0	0	0	2.56232		2.00677
0	0	0	2.05384		2.8733
0	0	0	1.69242		1.12105
0	0	0	1.90067		4.29488
0	0.849349	0	2.9266		2.25626
0	0	0	0		1.53617
0	0	0	2.10857		0
0	0	0	0.768761		1.50548
0	0	0	2.73991		0.55392
0	0	0	2.65449		0.780034
0	0	0	1.30747		2.73032
0	0.855555	0	1.10368		0
0	0	0	1.95067		0
0	0	0	2.73544		2.05176
0	0	0	3.2054		2.04978
0	0	0	2.39428		1.75899
0	0	0	0.809594		2.56014
0	0	0	2.08511		3.11656
0	1.11936	0	1.73515		2.91454
0	0	0	2.03031		1.92211
0	0	0	2.32891		2.18303
0	0	0	0.590489		1.97176
0	0	0	2.46334		1.73177
0	0	0	1.08899		0
0	0	0	1.65465		2.04371
0	0	0	1.98611		1.42646
0	0	0	1.78762		2.24601
0	0	0	2.62557		3.33126
0	0	0	2.11879		1.78128
0	0	0	2.53999		2.62245
0	0	0	1.16536		1.77419
0	0	0	1.7238		2.52314
0	0	0	1.38266		0
0	0	0	1.98659		2.28712
0	0	0	3.13823		2.14758
0	0	0	2.27749		3.03461
0	0	0	0		0
0	0	0	1.88703		1.94195
0	0	0	2.04957		0
0	0	0	0		0.691514
0	0	0	3.0866		3.66116
0	0	0	0.917552		2.68095
0	0	0	1.45481		2.13841
0	0	0	2.50786		1.51775
0	0	0	3.22354		1.52385
0	0	0	0.451577		2.87265
0	0	0	0.933701		2.52552
0	0	0	0.977271		1.6196
0	0	0	2.02392		2.16294
0	0	0	1.20016		0
0	0	0	2.23117		2.91643
0	0	0	1.58232		1.95959
0	0	0	1.89778		0.514748
0	0	0	2.80971		1.62435
0	0	0	2.24376		3.38601
0	0	0	1.76178		2.19127
0	0	0	0		1.90381
0	0	0	2.44231		2.17188
0	0	0	1.43011		2.50994
0	0	0	1.96068		1.80137
0	0	0	2.12017		1.95432
0	0	3.12724	0.783388		0
0	0	0	2.02507		2.97336
0	0	0	2.15029		0.899978
0	0	0	6.15643		0.979854
0	0	0	0.577128		1.76248
0	0	0	2.78347		3.25528
0	0	0	0		1.82209
0	0	0	1.35711		5.17634
0	0	0	2.75311		2.54387
0	0	0	0.936229		2.11808
0	0	0	0.708931		0.883943
0	0	0	3.52198		1.98106
0	0	0	2.14823		1.81388
0	0	0	2.21972		3.77346
0	0	0	0.84982		1.65081
0	0	0	1.77844		1.30166
0	0	0	1.89153		1.46874
0	0	0	0		0.714891
0	0	0	1.70882		1.62532
0	0	0	0		0
0	0	0	2.29508		1.3116
0	0	0	1.4548		0
0	0	0	2.09433		2.23261
0	0	0	0.998931		2.57911
0	1.49474	0	0		2.75656
0	0	0	3.55901		1.87557
0	0	0	3.17396		0
0	0	0	1.4625		1.86302
0	0	0	1.64313		2.77519
0	0	0	1.22193		1.79972
0	0	0	2.03926		1.92732
0	0	0	1.49759		2.92555
0	0	0	2.44877		1.60888
0	0	0	2.08267		0.838092
0	0	0	1.60157		1.99747
0	0	0	1.71461		1.38344
0	0	0	2.28557		2.39475
0	0	0	1.86563		1.94702
0	0	0	2.09939		1.72143
0	0.578318	0	1.60221		1.26595
0	0	0	1.72523		1.07626
0	0	0	2.12862		1.18888
0	0	0	1.28986		1.47681
0	0	0	4.80858		1.28658
0	0	0	3.90898		2.61473
0	0	0	1.11936		1.29052
0	0	0			2.40565
0	0	0			1.48722
0	0	0			1.84444
0	0	0			2.50206
0	0	0			2.4931
0	0	0			2.40941
0	0	0			2.41608
0	0	0			2.9224
0	0	0			1.62667
0	0	0			1.91395
0	0	0			0.856471
0	0	0			2.08912
0	0	0			2.08907
0	0	0			2.13933
0	0	0			0.787261
0	0	0			1.13761
0	0	0			0.480594
0	0	0			1.07655
0	0	0			0.492267
0	0	0			1.77878
0	0	0			2.83638
0	0	0			2.40432
0	0	0			2.16749
0	0	0			3.14662
0	0	0			3.06347
0	0	0			1.72587
0	0	0			0.671361
0	0	0			1.92493
0	0	0			2.10785
0	0.81491	0			1.61887
0	0	0			2.34261
0	0	0			2.81023
0	0	0			2.55245
0	0	0			2.02801
0	0	0			2.26001
0	0	0			1.95104
0	0	0			2.54162
0	0	0			2.93974
0	0	0			1.56425
0	0	0			3.1766
0	0	0			0
0	0	0			1.28497
0	0	0			0
0	0	0			1.86023
0	0	0			1.97258
0	0	0			1.66404
0	0	0			0
0	0	0			2.20934
0	0	0			2.87808
0	0	0			1.14658
0	0	0			4.03065
0	0	0			2.40989
0	0	0			1.78401
0	0	0			3.00017
0	0	0			2.62646
0	0	0			0.949272
0	0	0			0.969261
0	0	0			1.62879
0	0	0			2.16738
0	0	0			2.6089
0	0	0			0
0	0	0			1.13255
0	0	0			3.27005
0	0	0			1.38366
0	0	0			2.24998
0	0	0			2.21402
0	0	0			2.55883
0	0	0			1.07719
0	0	0			2.20083
0	0	0			0
0	0	0			1.97902
0	0	0			0.666287
0	0	0			2.20326
0	0	0			1.6522
0	0	0			2.07034
0	0	0			2.41918
0	0	0			1.69978
0	0	0			3.60959
0	0	0			3.46669
0	0	0			1.23675
0	0	0.745338			1.131
0	0	0			2.18031
0	0	0			1.39444
0	0	0			1.5124
0	0	1.70851			2.119
0	0	0			2.24007
0	0	0			2.5487
0	0	0			1.44671
0	0	0			2.1415
0	0	0			2.71519
0	0	0			4.21675
0	0	0			0.975782
0	0	0			1.78098
0	0	0			2.06853
0	0	0			1.94219
0	0	0			2.28901
0	0	0			5.04744
0	0	0			1.67533
0	0	0			1.94445
0	0	0			1.41689
0	0	0			2.10939
0	0	0			1.33178
0	0	0			1.48599
0	0	0			0
0	0	0			1.45932
0	0	0			1.57557
0	0	0			0.374779
0	0	0			0
0	0	0			3.91914
0	0	0			1.62196
0	0	1.01956			3.27455
0	0	0			2.30818
0	0	0			0.507986
0	0	0			0
0	0	0			0
0	0	0			1.9534
0	0	0			2.29388
0	0	0			2.39526
0	0	0			2.03171
0	0	0			2.43795
0	0	0			2.52156
0	0	0			2.31049
0	0	0			2.6686
0	0	0			2.74276
0	0	0			1.77233
0	0	0			2.37109
0	0	0			0.72813
0	0	0			2.29585
0	0	0			2.54732
0	0	0			2.74421
1.0302	0	0			1.07339
0	0	0			2.08935
0	0	0			2.56132
0	0	0			5.1247
0	0	0			3.40547
0	0	0			2.24893
0	0	0			1.85065
0	0	0			1.17595
0	0	1.68688			3.30933
0	0	0			0.524917
0	0	0			2.34662
0	0	0			0.559281
0	0	0			1.22316
0	0	0			0.867773
0	0	0			1.2735
0	0	0			2.32775
0	0	0			1.81098
0	0	0			3.0699
0	0	0			2.76604
0	0	0			3.36937
0	0	0			2.90755
0	0	0			1.11005
0	0	0			1.80334
0	0	0			2.12456
0	0	0			1.85358
3.76976	0	0			2.11959
0	0	0			3.77485
0	0	0			2.21488
0	0	0			0
0	0	0			1.04931
0	0	0			3.07966
0	0	0			1.78613
0	0	0			1.4287
0	0	0			1.03328
0	0	0			2.26213
0	0	0			1.46829
0	0	0			2.57529
0.725683	0	0			1.53293
0	0	0			1.71299
0	0	0			1.88278
0	0	0			2.21405
0	0	0			2.23517
0	0	0			1.70124
0	0	0			2.48189
0	0	0			0.756159
0	0	0			2.64118
0	0	0			2.36511
0	0	0			2.16579
0	0	0			2.06846
0	0	0			2.11775
0	0	0			1.51409
0	0	0			0
0	0	0			1.50958
0	0	0			2.34359
0	0	0			1.97252
0	0	0			1.94584
0	0	0			1.44489
0	0	0			1.86353
0	0	0			1.4351
0	0	0			1.27261
0	0	0			2.35967
0	0	0			2.29147
0	0	0			2.82826
0	0	0			2.6219
0	0	0			1.36033
0	0	0			2.33983
0	0	0			0.871728
0	0	0			0.9154
0	0	0			3.28211
0	0	0			1.90848
0	0	0			2.1999
0	0	0			0.99776
0	0	0			2.73991
0	0	0			0.913308
0	0	0			3.25165
0	0	0			4.35967
0	0	0			1.57628
0	0	1.51449			2.75147
0	0	0			0.757772
0	0	0			0
0	0	0			3.35726
0	0	0			1.31325
0	0	0			1.728
0	0	0			1.81851
0	0	0			0
0	0	0			2.39089
0	0	0			0
0	0	0			1.94117
0	0	0			2.10789
0	0	0			1.9744
0	0	0			2.59843
0	0	0			1.6214
0	0	0			1.83774
1.00667	0	0			2.32264
0	0	0			0
0	0	0			1.06962
0	0	0			0
0	0	0			2.03214
0	0	0			10.2316
0	0	0			0
0	0	0			1.0933
0	0	0			3.693
0	0	0			3.42103
0	0	0			1.74161
0	0	0			2.64744
0	0	0			2.00535
0	0	1.3678
0	0	0
0	0	0
0	0	0
0	1.18115	0
0	0	0
0	0	0
0	0	0
0	0	0
0	0	0
0	0	0
0	0	0
0	0	0
0	0	0
0	0	0
0	0	0
0	0	1.75561
0	0	0
0	0	0
0	0	0
0	0	0
0	0	0
0	0	0
0	0	0
0	0	0
0	0	0
0	0	0
0	0	0
0	0	0
0	0	0
0	0	0
0	1.36963	0
0	0	0
0	0	0
0	0	0
0	0	0.6982
0	0	0
0	0	0
0	0	0
0	0	0
0	0	0
0	0	0
0	0	0
0	0	0
0	0	0
0	0	0
0	0	0
0	0	0
0	0	0
0	0	0
0	0	0
0	0.794135	0
0	0	0
0	0	0
0	0	0
0	0	0
0	0	0
0	0	0
0	0	0
0	0	0
0	0	0
0.839799	0	0
0	0	0
0	0	0
0	0	0
0	0	0
0	0	0
0	0	0
0	0	0
0	0	0
0	0.770692	0
0	0	0
0	0	0
0	0	0
0	0	0
0	0	0
0	0	0
0	0	0
0	0	0
0	0	0
0	0	0
0	0	0
0	0	0
0	0	0
0	0	0
0	0	0
0	0	0
0	0	0
0	0	0
0	0	0
0	0	0
0	0	0
0	0	0
0	0	0
0	0	0
0	0	0
0	0	0
0	0	0
0	0	0
0	0	0
0	0	0
0	0	0
0	0	0
0	0.285341	0
0	0	0
0	0	0
0	0	0
0	0	0
0	0	0
0	0	0
0	0	0
0	0	0
0	0	0
0	0	0
0	0.465625	0
0	0.531837	0
0	0	0
0	0	0
0	0	0
0	0	1.18552
0	0	0
0	0	1.63795
0	0	0
0	0	0
0	0	0
0	0	0
0	0	0
0	0	0
0	0	1.36483
0	0	0
0	0	0
0	0	0
0	0	0
0	0	0
0	0	0
0	0	0
0	0	0
0	0	0
0	0	0
0	0	0
0	0	0
0	0	0
0	0	0
0	0	0
0	0	0
0	0	0
0	0	0
0	0	0
0	0	0
0	0	0
0	0	0
0	0	0
0	0	0
0	0	0
0	0	0
0	0	0
0	0	0
0	0	0
0	0	0
0	0	0
0	0	0
0	0	0
0	0	0
0	0	0
0	0	0
0	0	0
0	0	0
0	0	0
0	0	0
0	0	0
0	0	0
0	0	0
0	0	0
0	0	0
0	0	0
0	0	0
0	0	0
0	0	0
0	0	0
0	0	0
0	0	0
0	0	0
0	0	0
0	0	0
0	0	0
0	0	0
0	0	0
0	0	0
0	0	0
0	0	0
0	0	0
0	0	0
0	0	0
0	0	0
0	0	0
0	0	0
0	0	0
0	0	0
0	0	0
0	0	0
0	0	0
0	0	0
0	0	0
0	0	0
0	0	0
0	0	0
0	0	0
0	0	0
0	0	0
0	0	0
0	0	0
0	0	0
0	0	0
0	0	0
0	0	0
0	0	0
0	0	0
0	0	0
0	0	0
0	0	0
0	0	0
0	0	0
0	0	0
0	0	0
0	0	0
0	0	0
0	0	0
0	0	0
0	0	0
0	0	0
0	0.838032	0
0	0	0
0	0	0
0	0	0
0	0	0
0	0	0
0	0	0
0	0	0
0	0	0
0	0	0
0	0	0
0	0	0
0	0	0
0	0	0
0	0	0
0	0	0
0	0	0
0	0	0
0	0	0
0	0	0
0	0	0
0	0	0
0	0	0
0	0	0
0	0	0
0	0	0
0	0	0
0	1.81687	0
0	0	0.688127
0		0
0		0
0		0
0		0
0		0
0		0
0		0
0		0
0		0
0		0
0		0
0		0
0		0
0.609815		0
0		0
0		0
0		0
0		0
0		0
0		0
0		0
0		0
0		0
0		0
0		0
0		0
0		0
0		0
0		0
0		0
0		0
0		0
0		0
0		0
0		0
0		0
0		0
0		0
0		0
0		0
0		0
0		0
0		0
0		0
0		0
0		0
0		0
0		0
0		0
0		0
0		0
0		0
0		0
0		0
0		0
0		0
0		0
0		0
0		0
0		0
0		0
0		0
0		0
0		0
0		0
0		0
0		0
0		0
0		0
0		0
0		0
0		0
0		0
0		0
0		0
0		0
0		0
1.22493		0
0		0
0		0
0		0
0		0
0		0
0		0
0		0
0		0
0		0
0		0
0		1.46283
0		0
0		1.17894
0		0
0		0
0		0
0		0
0		0
0		0
0		0
0		0
0		0
0		0
0		0
0		0
0		0
0		0
0		0
0		0
0		0
0		0
0		0
0		0
0		0
0		0
0		0
0		0
0		0
0		0
0		0
0		0
0		0
0		0
0		0
0		0
0		0
0		0
0		0
0		0
0		0
0		0
0		0
0		0
0		0
0		0
0		0
0		0
0		0
0		0
0		0
0		0
0		0
0		0
0		0
0		0
0		0
0		0
0		0
0		0
0		0
0		0
0		0
0		0
0		0
0		0
0		0
0		0
0		0
0		0
0		0
0		0
0		0
0		0
0		0
0		0
0		0
0		0
0		0
0		0
0		0
0		0
0		0
0		0
0		0
0		0
0		0
0		0
0		0
0		0
0		0
0		0
0		0
0		0
0		0
0		0
0		0
0		0
0		0
0		0
0		0
0		0
0		0
0		0
0		0
0		0
0		0
0		0
0		0
0		0
0		0
0		0
0		0
0		0
0		0
0		0
0		0
0		0
0		0
0		0
0		0
0		0
0		0
0		0
0		0
0		0
0		0
0		0
0		0
0		0
0		0
0		0
0		0
0		0
0		0
0		0
0		0
0		0
0		0
1.48284		0
0		0
0		0
0		0
0		0
0		0
0		0
0		0
0		0
0		0
0		0
0		0
0		0
0		0
0		0
0		0
0		0
0		0
0		0
0		0
0		0
0		0
0		0
0		0
0		0
0		0
0		0
0		0
0		0
0		0
0		0
0		0
0		0
0		0
0		0
0		0
0		0
0		0
0		0
0		0
0		0
0		0
0		0
0		0
0		0
0		0
0		0
0		0
0		0
0		0
0		0
0		0
0		0
0		0
0		0
0		0
0		0
0		0
0		0
0		0
0		0
0		0
0		0
0		0
0		0
0		0
0		0
0		0
0		0
0		0
0		0
0		0
0		0
0		0
0		0
0		0
0		0
0		0
0		0
0		0
0		0
0		0
0		0
0		0
0		2.31966
0		0
0		0
0		0
0		0
0		0
0		0
0		0
0		0
0		0
0		0
0		0
0		0
0		0
0		0
0		0
0		0
0		0
0		5.22388
0		0
0		0
0		0
0		0
0		0
0		0
0		0
0		0
0		0
0		0
0		0
0		0
0		0
0		0
0		0
0		0
0		0
0		0
0		0
0		0
0		0
0		0
0		0
0		0
0		0
0		0
0		0
3.73351		0
0		0
0		0
0		0
0		0
0		0
0		0
0		0
0		0
0		0
0		0
0		0
0		0
0		0
0		0
0		0
0		0
0		0
0		0
0		0
0		0
0		0
0		0
0		0
0		0
0		0
0		0
0		0
0		0
0		0
0		0
0		0
0		0
0		0
0		0
0		0
0		0
0		0
0		0
0		0
0		0
0		0
0		0
0		0
0		0
0		0
0		0
0		0
0		0
0		0
0		0
0		0
0		0
0		0
0		0
0		0
0		0
0		0
0		0
0		0
0		0
0		0
0		0
0		0
1.49042		0
0		0
0		0
0		0
0		0
0		0
0		0
0		0
0		0
0		0
0		0
0		0
0		0
0		0
0		0
0		0
0		0
0		0
0		0
0		0
0		0
0		0
0		0
0		0.906139
0		0
0		0
0		0
0		0
0		0
0		0
0		0
0		0
0		0
0		0
0		0
0		0
0		0
0		0
0		0
0		0
0		0
0		0
0		0
0		0
0		0
0		0
0		0
0		0
0		0
0		0
0		0
0		0
0		0
0		0
0		0
0		0
0		0
0		0
0		0
0		0
0		0
0		0
0		0
0		0
0		0
0		0
0		0
0		0
0		0
0		0
0		0
0		0
0		0
0		0
0		0
0		0
0		0
0		0
0		0
0		0
0		0
1.88663		0
0		0
0		0
0		0
0		0
0		0
0		0
0		0
0		0
0		0
0		0
0		0
0		0
0		0
0		0
0		0
0		0
0		0
0		0
0		0
0		0
0		0
0		0
0		0
0		0
0		0
0		0
0		0
0		0
0		0
0		0
0		0
0		0
0		0
0		0
0		0
0		0
0		0
0		0
0		0
0		0
0		0
0		0
0		0
0		0
0		0
0		0
0		0
0		0
0		0
0		0
0		0
0		0
0		0
0		0
0		0
0		0
0		1.75937
0		0
0		0
0		0
0		0
0		0
0		0
0		0
0		0
0.871677		0
0		0
0		0
0		0
0		0
0		0
0		0
0		0
0		0
0		0
0		0
0		0
0		0
0		0
0		0
0		0
0		0
0		0
0		0
0		0
0		0
0		0
0		0
0		0
0		0
0		0
0		0
0		0
0		0
0		0
0		0
0		0
0		0
0		0
0		0
0		0
0		0
0		0
0		0
0		0
0		0
0		0
0		0
0		0
0		0
0		0
0		0
0		0
0		0
0		0
0		0
0		0
0		0
0		0
0		0
0		0
0		0
0		0
0		0
0		0
0		0
0		0
0		0
0		0
0		0
0		0
0		0
0		0
0		0
0		0
0		0
0		0
0		0
0		0
0		0
0		0
0		0
0		0
0		0
0		0
0		0
0		0
0		0
0		0
0		0
0		0
0		0
0		0
0		3.1214
0		2.95119
0		0
0		0
0		0
0		0
0		0
0		0
0		0
0		0
0		0
0		0
0		0
0		0
0		0
0		0
0		0
0		0
0		0
0		0
0		0
0		0
0		0
0		0
0		0
0		0
0		0
0		0
0		0
0		0
0		0
0		0
0		0
0		0
0		0
0		0
0		0
0		0
0		0
0		0
0		0
0		0
0		0
0		0
0		0
0		0
0		0
0		0
0		0
0		0
0		0
0		0
0		0
0		0
0		0
0		0
0		0
0		0
0		0
0		0
0		0
0		0
0		0
0		0
0		0
0		0
0		0
0		0
0		0
0		0
0		0
0		0
0		0
0		0
0		0
0		0
0		0
0		0
0		0
0		0
0		0
0		0
0		0
0		0
0		0
0		0
0		0
0		1.13026
0		0
0		0
0		0
0		0
0		0
0		0
0		0
0		0
0		0
0		0
0		0
0		0
0		0
0		0
0		0
0		0
0		0
0		0
0		0
0		0
0		0
0		0
0		0
0		0
0		0
0		0
0		0
0		0
0		0
0		0
0		0
0		0
0		0
0		0
0		0
0		0
0		0
0		0
0		0
0		0
0		0
0		0
0		0
0		0
0
0
0
0
0
0
0
0
0
0
0
0
0
0
0
0
0
0
0
0
0
0
0
0
0
0
0
0
0
0
0
0
0
0
0
0
0
0
0
0
0
0
0
0
0
0
0
0
0
0
0
0
0
0
0
0
0
0
0
0
[truncated: 85 more rows]

## Sheet: Figure 3F
PDGFRa expression in each fibroblast subtype
Alveolar Fibroblasts			Adventitial Fibroblasts
Naïve	Pneumonic	Resolved	Naïve	Pneumonic	Resolved
0	0.65685	3.5592	0.851234	0	0
4.26872	4.2544	5.345	1.17405	1.90368	1.90368
4.01275	4.64118	1.18963	0.814785	0.38945	0.38945
2.58748	2.71904	2.87036	0.527151	1.09626	1.09626
2.62952	4.07817	3.75216	1.09729	1.50534	1.50534
4.33649	4.01906	0	1.88674	0.702881	0.702881
5.73837	0.686665	2.85879	1.04676	1.12485	1.12485
1.98382	4.15846	0	0.423533	0.605269	0.605269
6.93075	1.17742	4.05913	1.47631	1.5521	1.5521
3.28596	5.07578	2.91389	1.22146	0	0
3.95997	2.0044	3.11524	1.08615	1.54711	1.54711
2.05048	4.32179	0	0.37631	0.831254	0.831254
4.46203	3.88447	3.70479	1.25293	1.15653	1.15653
3.86919	2.80999	0	1.32531	1.03061	1.03061
5.11694	3.58104	2.0788	2.30245	0.852043	0.852043
0	2.56885	3.1882	1.65538	1.43467	1.43467
1.83938	2.52532	1.97033	0.968217	0.455174	0.455174
3.77233	2.50051	1.94388	0	1.26053	1.26053
3.27694	0	4.93349	1.28728	0.674721	0.674721
4.40966	2.18627	2.77079	1.23001	1.40648	1.40648
2.22104	1.5692	2.98858	0.689679	0.768596	0.768596
3.67465	7.16343	4.04909	1.34694	1.71747	1.71747
2.72619	4.0491	8.59141	0.724957	1.05042	1.05042
0	0	4.31596	1.43707	0	0
2.76996	3.65487	3.21546	0.809398	1.04347	1.04347
3.34499	7.81367	2.58575	1.68266	0.507093	0.507093
3.2861	5.02694	0	2.3637	0.814454	0.814454
0	4.21407	0	1.12212	0.241077	0.241077
0	3.62765	1.62557	0	1.25398	1.25398
6.25272	0	0	0.497495	0	0
2.88054	0	0	1.60019	1.00889	1.00889
0	0	0	0	0.502094	0.502094
1.85911	0	4.17694	1.09866	0.955579	0.955579
2.99022	1.2908	0	1.11541	0.76122	0.76122
3.04461	2.2109	2.36134	1.33563	0	0
2.92972	0	2.23551	0	1.15278	1.15278
2.73787	2.52201	3.06747	1.17418	1.56155	1.56155
4.5369	5.3795	2.5632	0	0	0
10.7779	2.67184	2.86227	0.699981	1.42942	1.42942
0	2.1716	6.38175	1.29779	1.04806	1.04806
3.35253	8.15489	2.66175	0.427738	0	0
6.70016	1.20177	1.3126	0.967515	0	0
0	2.39878	2.68751	0.836188	2.35433	2.35433
5.95986	2.78195	2.55231	0.471929	1.29914	1.29914
3.41117	3.75623	2.66436	0	2.36325	2.36325
2.92778	0	3.20807	1.30603	1.33672	1.33672
4.92489	0	3.2119	1.59469	0.724567	0.724567
1.9184	4.50364	2.92324	2.02613	1.17274	1.17274
2.48936	4.00997	2.11107	1.39295	1.03302	1.03302
0	1.78641	4.70474	0.839244	1.20766	1.20766
2.34416	3.46673	3.3525	1.60378	0	0
4.51734	3.5796	5.12641	0.484783	0.978743	0.978743
2.67555	0	1.35621	0.734886	1.13376	1.13376
0	5.90558	4.10976	0.874353	0.417963	0.417963
3.44971	2.70393	2.60159	1.02975	1.05068	1.05068
6.093	1.82197	2.76226	1.28938	2.14463	2.14463
7.11137	0	3.0856	0.646258	1.32299	1.32299
3.51778	1.68792	2.41822	0	1.01752	1.01752
2.40765	2.469	2.63639	0.875488	0.839329	0.839329
3.45586	4.52848	1.32864	1.31838	1.33581	1.33581
1.2687	2.97825	2.09936	1.09515	0.776348	0.776348
0	3.10057	3.19804	1.59598	0.845671	0.845671
2.71732	0	0	1.68794	1.5079	1.5079
5.31308	2.25089	1.92972	0.644986	1.55747	1.55747
3.13067	6.87077	7.01691	4.47578	0	0
3.69629	0	8.64215	0	1.19184	1.19184
4.18654	0	6.01475	1.81296	0.717224	0.717224
1.84703	1.48619	0.732627	1.71999	0.601619	0.601619
3.08328	0.749287	4.97484	0.462511	1.39196	1.39196
3.93549	3.57345	0	1.3327	0.651772	0.651772
3.21173	2.48616	3.33789	0.726572	0.797511	0.797511
3.14692	3.30414	4.64356	0.617453	0	0
4.0159	1.23021	2.55501	0	0.401115	0.401115
3.35258	3.92677	4.66637	0.795763	1.05332	1.05332
3.28982	6.48333	3.23408	1.10833	1.58231	1.58231
3.16798	0.826781	3.25948	0.638902	1.02712	1.02712
5.72652	2.7819	3.94585	1.3755	1.33716	1.33716
0	5.13066	2.32989	1.89128	1.25475	1.25475
3.15426	2.93571	7.8476	1.89066	1.42765	1.42765
9.54257	6.90574	3.65021	1.14751	1.693	1.693
2.08864	2.15085	4.50452	1.47727	0.276733	0.276733
5.34091	0.585804	3.85978	1.31753	0.414209	0.414209
1.2034	3.3527	2.48991	0	1.45783	1.45783
3.25269	0	0	1.24306	0.673728	0.673728
2.43047	3.777	3.65711	1.12858	1.05566	1.05566
4.4293	3.16243	4.31418	0.993731	0.251567	0.251567
2.54999	4.24641	1.64015	1.04049	0.813804	0.813804
2.69096	3.97826	2.42968	0.37621	0	0
3.49255	3.18874	1.95577	0	1.01189	1.01189
3.10514	2.50142	2.33468	0	0.629635	0.629635
3.19985	2.78273	2.37198	1.13529	0.513689	0.513689
2.83432	3.76875	4.31829	0.539637	0.959188	0.959188
3.43065	3.13848	2.71136	1.30255	0.643569	0.643569
3.11483	0	3.90917	2.23969	0.803314	0.803314
3.02787	3.9378	3.8936	1.42252	0.410002	0.410002
1.9612	2.59411	2.64951	0.985166	1.8981	1.8981
3.25726	2.82155	3.1433	1.03598	0.947853	0.947853
3.44982	2.1823	2.6337	1.86794	1.62225	1.62225
5.84102	6.67009	3.20205	1.70782	0.761487	0.761487
3.14212	0	2.9407	1.17429	1.61439	1.61439
4.33421	2.04222	3.51074	1.28402	0.734543	0.734543
5.37728	3.08499	0	0	0.900145	0.900145
4.43331	3.86823	2.35843	0	0.171112	0.171112
0	0	4.15371	1.86054	0.679368	0.679368
3.06964	7.19233	2.85758	1.10643	0.703638	0.703638
3.37016	3.20192	0	1.18938	1.2352	1.2352
3.7331	3.30479	0	0	0	0
3.17852	2.921	8.0101	0.865851	1.20494	1.20494
1.32201	1.58739	3.65619	0	1.06635	1.06635
4.4049	2.99781	2.54163	0.411576	0.814649	0.814649
2.64773	1.06724	4.02002	1.29544	1.02123	1.02123
3.19933	3.66531	3.22335	1.57173	0.85513	0.85513
1.39565	3.32038	2.86323	1.64658	1.21118	1.21118
3.85052	5.29523	3.07432	0	0.66596	0.66596
2.74905	2.71815	4.5777	2.48544	1.56348	1.56348
0	6.17241	1.36226	0	0.418905	0.418905
1.6708	2.76473	2.76067	0	1.35262	1.35262
3.31289	2.9274	2.46579	0.92265	0	0
1.74617	3.93827	1.36567	1.38881	1.27315	1.27315
3.71417	0	2.49826	0.995786	0.428336	0.428336
2.63984	1.92137	1.0371	1.38662	1.85057	1.85057
5.145	4.4771	3.76587	1.06237	1.16209	1.16209
3.92666	2.76962	3.20549	1.1849	1.35792	1.35792
3.47312	2.36542	3.37866	1.82365	0.165909	0.165909
3.74506	1.3143	3.43011	0.763652	0	0
2.39084	2.52425	0	0.96947	0.789839	0.789839
2.95579	2.43341	3.03679	0	0.941129	0.941129
3.21051	1.89964	2.41529	0.900568	1.15805	1.15805
0	2.32689	2.37883	1.0006	1.21319	1.21319
3.25963	2.85718	1.94189	0	0.969602	0.969602
2.3881	2.73663	2.51406	0	0.545436	0.545436
2.67195	0	0	0.700675	1.08728	1.08728
3.102	2.14665	2.48688	0	0.36533	0.36533
3.16959	2.16298	4.8346	1.53264	1.14626	1.14626
3.15337	1.03576	3.83112	0.562268	1.64826	1.64826
3.04419	0.917336	2.39741	1.33192	0.660547	0.660547
3.65112	1.14946	3.39844	0	0	0
4.10149	3.12323	3.2186	1.53356	1.49811	1.49811
2.3111	0	2.0206	2.29343	0.601732	0.601732
3.05911	0	0	1.04537	0	0
3.19168	3.24048	3.2789	2.00668	0.72496	0.72496
4.74212	2.34373	1.19969	1.04798	0	0
0	0	3.40996	1.03364	0.53206	0.53206
10.8155	0	4.08114	0.535124	0.821426	0.821426
3.91358	5.39192	2.61274	0.480538	1.47696	1.47696
2.99663	3.18649	0	0	0	0
3.5252	2.6894	2.91933	1.31348	1.02734	1.02734
7.82218	2.27761	1.22076	1.17422	0.368097	0.368097
2.847	1.87519	2.68913	0.793027	0.780144	0.780144
3.96462	2.69277	3.51183	0.903517	1.56226	1.56226
1.64407	1.94614	2.90648	1.56767	0.546521	0.546521
2.96317	7.79206	0	0.625109	0	0
2.13459	3.25914	2.87424	0.887175	1.44632	1.44632
0.905949	2.65576	2.93975	0.713867	0	0
3.8772	1.44013	3.19245	1.35488	0.210036	0.210036
2.15762	2.62712	2.29051	0.800244	1.06191	1.06191
2.50389	2.80186	0	1.02799	0.74532	0.74532
3.21348	0	3.13784	0.472213	1.15943	1.15943
1.22126	3.18884	3.06891	1.91748	2.22613	2.22613
3.09712	0.793385	2.91171	1.19821	0.541459	0.541459
1.80862	2.61938	5.39015	0	0.666116	0.666116
5.70105	3.0034	2.24277	1.04004	0.950293	0.950293
3.15051	4.06765	0	1.59864	0.908233	0.908233
3.01747	0	3.611	1.04929	1.08876	1.08876
3.56904	0	2.06137	0	1.20252	1.20252
0.822001	2.33598	4.60389	1.44162	1.1606	1.1606
4.89852	2.18959	2.51203	0.888984	1.85225	1.85225
3.07247	2.63	4.09217	1.5215	1.20762	1.20762
2.45517	3.00625	0	1.15617	0.87626	0.87626
0	1.94386	3.83692	0.952667	0.843903	0.843903
0	6.01513	0	0.972397	1.01195	1.01195
2.16963	1.57127	2.58811	0.66303	0.274334	0.274334
0	2.11446	3.44205	1.3272	1.3234	1.3234
3.11991	2.08602	5.37809	1.00367	1.59	1.59
2.58793	0	0	1.21938	0.661457	0.661457
2.70972	6.39255	0	1.17401	0.581121	0.581121
3.3612	2.69139	3.37482	0	1.54168	1.54168
5.70285	0.940141	2.19499	0	1.31141	1.31141
1.5532	0	2.74688	0.999536	0.268909	0.268909
6.38617	2.39906	2.89304	0.812323	0.911491	0.911491
3.15765	3.01873	2.6964	0.572827	1.20161	1.20161
3.41191	0	3.03535	1.22059	0.891999	0.891999
2.68783	0	0	1.06808	1.4004	1.4004
2.81739	2.60909	2.76493	0	1.18223	1.18223
0	2.02878	4.3367	1.91585	0.838212	0.838212
2.5779	2.36073	1.90007	2.46526	0.811897	0.811897
3.72549	1.56262	0	0.830441	0	0
2.43545	3.01141	3.15911	0	1.15793	1.15793
2.97507	1.09987	0	0	0.621522	0.621522
4.44458	2.56751	0	1.83776	0.190435	0.190435
2.58463	2.89856	3.46587	0	0.228116	0.228116
7.52029	0	2.60761	0	0.391981	0.391981
3.97927	0.395145	1.59393	1.28465	1.52439	1.52439
3.25943	2.8336	2.42662	0	1.35811	1.35811
1.48588	2.09635	2.36793	1.19113	0.549451	0.549451
2.33497	1.34165	1.34958	0	0.508247	0.508247
2.64902	3.01592	0	0	1.76242	1.76242
4.30063	2.47589	4.23617	0	1.33136	1.33136
3.83818	1.39665	2.87024	0	1.49532	1.49532
3.29187	5.82192	0	1.38616	1.32676	1.32676
0	5.14676	1.14386	1.65499	0	0
5.15134	0	3.14677	0.775497	2.64659	2.64659
1.84205	2.11334	2.48862	0.768605	0.893514	0.893514
2.96523	2.87669	1.86257	1.09863	0.204608	0.204608
3.14765	0	3.23292	0.947557	0.86512	0.86512
3.09713	4.83983	1.87603	1.76838	0	0
5.36247	2.71883	1.79686	0.675795	0	0
3.41485	0	2.77191	1.06124	0.85147	0.85147
3.93119	0	0	0.785869	0.569029	0.569029
2.10151	2.40774	3.05236	0.974625	0.775541	0.775541
0	3.5317	5.44612	2.38243	1.61689	1.61689
4.17833	1.08688	3.78891	0.365918	0.514036	0.514036
2.5751	0	2.16203	0.800472	1.13062	1.13062
2.77006	1.26066	1.47478	0	0.838566	0.838566
3.76587	2.30603	2.5753	2.29446	0.317641	0.317641
3.11429	0	2.13521	1.31	1.16142	1.16142
4.54402	3.21908	1.80498	0	1.19209	1.19209
2.98031	0	0	0.437376	0.720671	0.720671
4.99572	1.85806	0	0.878005	0.447397	0.447397
2.2013	2.56292	3.21463	1.54867	0.852369	0.852369
3.22724	2.04975	1.78371	1.33778	0.438178	0.438178
1.55381	1.58736	0.732332	0	0.971921	0.971921
1.6732	2.58305	2.84201	1.86277	0	0
5.43502	4.08151	1.12127	0.750476	0.232441	0.232441
0	2.83294	2.50079	1.43387	1.23991	1.23991
3.83696	0	2.59533	0	0.820434	0.820434
2.95073	6.0627	5.1652	0	0.341363	0.341363
3.78208	3.04455	0	1.41263
3.32659	2.37867	1.76642	1.88295
0	0	3.802	1.35391
0	1.34017	5.09322	0
5.33017	4.45955	2.3283	0.418657
4.13731	1.45367	2.2	1.75542
0	2.93829	2.68421	0
3.20381	1.27716	2.57841	0.611455
0	3.02486	2.87452	1.65844
0.988615	1.79901	3.64864	0
4.75671	3.26927	6.44597	0.738803
3.18725	5.07845	1.16614	0
3.07491	2.77725	5.50911	0.494549
3.0284	2.27366	0	1.31633
5.86502	2.85645	2.2828	1.01944
7.87308	1.2091	2.40335	1.11223
2.55992	3.86854	2.42651	0.729778
2.28139	1.41129	0	1.61526
2.9663	0	5.76021	0.808432
4.32741	0	3.52028	0.644629
5.3771	4.11263	3.90137	2.08587
2.20154	0	2.89308	2.52411
2.4529	3.42051	4.79287	1.14819
0	4.0774	5.9241	1.73378
2.75594	5.43791	2.82444	0.554733
3.74477	6.81507	0	1.11796
2.25619	0	3.14822	1.3533
4.42774	2.38541	2.24499	0
0	0	2.92229	0.645498
2.67481	5.88093	2.67093	0.458388
2.5119	1.43816	1.6117	7.7814
3.30909	3.75973	2.42877	2.54428
2.7847	3.49602	4.02341	0.73111
1.9269	1.04119	4.20356	0.589464
3.46871	1.35417	6.16165	0.593575
3.31206	2.60583	0	1.08729
3.92996	2.84653	3.01777	1.27998
3.70494	2.55689	3.93203	2.43468
7.07437	3.02547	4.78535	1.05157
2.75228	0	4.42745	2.13447
0	1.21127	3.16803	0.358023
5.68701	4.2493	3.24437	1.83026
2.14738	3.48607	2.42876	1.04178
3.03984	0	2.11381	0.969712
1.30418	2.13421	1.41186	1.07407
4.55358	1.49318	6.09007	1.10355
2.41213	1.71124	0	1.52702
2.86418	2.10207	1.90067	1.81061
4.11621	5.78319	1.82289	1.80837
4.51653	3.93842	1.03268	1.96508
3.90224	1.77392	3.01301	1.58927
0	0	0	1.09771
3.83966	4.17148	2.72133	1.41237
1.99804	2.66543	2.97364	1.07598
3.36412	0	4.24661	0
2.57778	3.37077	2.49996	0.946627
3.27416	3.83645	2.47866	0.954158
4.24014	3.70194	0	0
3.70596	3.26278	2.10886	1.32042
1.21897	6.08166	2.17055	0.74948
0	0.860997	3.07281	0.466306
3.35664	2.15436	7.28544	0.475641
4.5914	4.06833	0	1.7907
4.04806	2.67516	3.98098	1.83284
3.31413	1.97899	4.1541	1.29196
2.65026	2.187	2.22957	1.34698
2.36486	2.94672	0	0.910321
3.6488	0	0	0
3.49858	3.49669	2.40135	0.36339
4.26904	2.53361	5.38296	2.03377
2.81112	1.94372	3.09116	0
2.86161	2.74152	5.05999	0
3.58195	4.59814	2.97842	1.28574
2.60237	2.3424	2.45087	0
5.97791	5.21583	1.90199	0.839846
7.88957	2.4879	2.81544	1.32297
5.13835	2.36299	2.11571	0.526153
4.89776	5.10608	0.921235	1.06529
3.97891	2.44849	4.2927	1.06262
0	1.67949	1.55695	3.26907
5.13284	3.64363	1.84725	0.908657
2.92841	0	7.01504	0.652734
4.09951	2.72679	2.72415	1.41401
5.06968	4.70224	0	0.494288
3.12498	4.78054	0	0.838496
0	1.27163	2.63893	2.73241
3.34704	1.62332	2.23256	0
0	6.28061	0	0.607452
5.13115	0.919585	0	1.10301
4.05134	2.55644	3.43121	0.957358
1.46302	0	1.18534	0
2.73241	8.80985	0	0.822151
1.91774	4.72758	3.77455	0
3.29818	2.21619	3.25248	1.04952
8.16232	2.28076	1.83691	0.949482
4.00252	0.674483	3.49172	0.371901
2.12382	1.32447	3.98922	2.10915
2.57421	3.42392	3.27471	0
2.76594	0	2.37425	1.93598
3.65964	3.58951	3.86006	0.664909
2.05203	1.97235	4.31394	1.00272
3.16694	4.84898	2.49909	1.00277
0	0	2.8872	1.25802
5.72729	5.59564	4.12124	1.27011
3.51265	2.39972	1.87338	0
2.82248	3.15389	1.73073	2.58036
3.99995	2.66407	0.966695	0.812698
3.93317	0	2.24556	0
3.98477	5.34127	3.00356	1.09584
5.18203	0	1.65499	0
2.919	3.97675	4.37998	0.816345
3.47599	8.82141	4.49552	1.98451
0.581633	2.10584	5.05857	0.26338
2.1888	3.02591	3.04128	3.39507
4.52877	1.93866	0	0
2.1375	1.93432	3.35809	0.658973
3.02623	3.80388	2.79484	1.28
2.94186	2.74104	0	0.835608
2.63171	3.88075	1.93555	2.23274
0	2.46174	1.87166	0.593996
6.18231	2.47742	3.1611	2.61222
2.51909	1.58228	2.04863	1.2235
3.09532	3.31783	0	1.24388
4.17872	2.49956	1.95553	0.743087
1.31646	0.934276	2.10158	1.2529
4.57225	3.21895	2.97106	1.47747
2.48086	2.07003	4.42185	1.0409
1.67985	0.699908	3.31107	0.692162
6.90666	4.46579	2.59304	1.93116
1.68806	3.23766	4.07874	0.587663
4.95093	2.8749	2.80304	1.4105
3.19452	0	0	1.25861
3.04458	0	5.17308	1.30621
0	2.27916	1.99109	1.28886
3.62383	5.72522	2.74276	0.558916
2.11534	4.44174	0	0
8.82395	1.35859	4.69197	1.19727
7.01662	4.37168	2.29364	1.46119
5.27185	2.8113	0	2.27879
3.06293	2.67576	2.46619	1.89238
4.03067	1.55818	0	0.634316
0	1.47978	4.11483	0.788752
1.8692	3.2167	2.14229	1.64566
5.31657	1.43989	1.80797	0
2.87013	0	2.29944	1.1958
4.42655	2.97412	3.35661	0.922131
4.50656	1.69427	0	0.747985
3.92837	3.25983	2.16805	1.57286
2.95944	1.80894	2.62128	1.69059
0	2.28343	2.20828	1.09692
1.85764	3.27475	0	1.55302
2.80224	2.74973	1.35172	1.72623
3.64999	2.02452	2.44808	0.782581
3.72493	5.45401	0	0.663068
2.40666	0.73408	2.11168	0
2.342	4.16138	3.28503	0.994622
1.72954	1.76408	2.80194	0
2.17783	0	2.98025	1.71296
2.12689	7.18563	1.67671	1.22548
3.45661	4.21541	4.58072	0.549623
4.11072	1.74628	2.67191	1.48871
3.84158	0	1.50772	0.337264
2.23923	4.41696	0	1.66795
4.62098	2.23974	2.52801	1.52139
3.4451	3.90854	3.02935	1.54863
4.48085	2.20648	3.0677	1.33336
3.00533	6.23687	4.52607	0
4.02468	0	4.06841	0.956405
3.72018	2.45867	3.61994	0
3.73624	3.55461	0	0.988406
1.35397	1.74095	6.91537	0.983798
0	2.01686	1.75316	0
2.76489	2.85669	2.97715	0
3.96548	3.42398	3.33885	1.17536
3.41398	2.50168	0	1.54855
0	2.91593	2.75339	1.11906
3.37369	2.80803	2.07792	0.517337
3.05525	0	1.8472	1.15522
3.21043	2.04841	1.82089	0.822703
4.15445	1.30701	2.41725	1.7259
0	3.10858	0	1.27327
3.40448	1.51114	2.90253	0.602457
2.14479	2.85577	3.19531	0.747632
4.0608	2.91659	3.75832	1.21329
3.94904	0	1.40786	0
2.09859	0	4.65566	0
3.81751	0	2.94929	1.31248
4.25456	3.27428	2.13355	0
6.92855	2.509	2.41717	0.83894
1.93817	2.14546	3.5749	1.74849
4.95757	3.87769	2.75805	1.27778
2.56913	3.46802	3.22877	1.62657
1.34318	2.34975	3.17978	0.82584
2.75659	3.94368	6.02627	0.333074
3.52114	4.47703	4.24767	0.700628
0	2.41169	2.60141	1.26596
0	2.24912	1.42219	1.05936
5.62644	3.00521	4.87022	0.363083
0	0	4.55738	0.975183
1.93903	4.15631	2.53844	0
3.40723	0	1.46764	0.601389
3.91923	4.1862	3.39422	2.54096
2.71514	1.43997	2.35525	1.32405
1.81671	2.78966	3.68476	1.44033
5.44074	3.23194	2.88253	0
2.72629	1.75341	4.18078	2.12089
2.29548	0	3.60179	0
0	3.14064	0	1.4304
4.16383	0	1.74784	0.542892
3.77619	2.22334	0	1.7814
2.07881	2.55213	2.70653	2.30108
3.64161	0	0	1.01331
2.11352	2.29088	3.30426	1.57036
2.86741	1.67738	4.22732	0.796478
3.10357	2.36948	2.34011	0.912132
4.71792	3.68357	4.61567	0.586631
2.38445	4.83317	1.58339	0.65043
2.49701	3.56467	3.45091	0.969645
4.49974	6.02453	3.47459	0.913535
4.16213	2.56056	3.0443	1.15647
6.36468	2.35357	0	1.99805
3.01399	2.30287	3.44871	0
2.69774	0	5.51188	3.69302
2.68417	0	2.04858	0.439586
2.77323	3.9347	2.38099	1.38965
3.76641	0.861841	1.83354	1.27757
2.13299	0	5.13323	1.23081
3.30046	1.43538	0	1.84782
1.91299	1.89434	2.19462	0.665763
2.89502	1.40003	6.53951	2.3039
2.3001	5.37327	5.36728	0
5.65	6.9631	3.12012	0.593794
0	2.3015	2.68216	1.24914
2.77344	0	4.34207	1.41189
3.11599	2.61177	2.74886	1.82291
1.99628	4.34756	4.90889	0
2.04651	4.27136	3.67102	1.82431
3.38841	5.57737	2.75428	0.456274
1.64684	1.47102	3.51322	1.50983
4.64366	3.99427	0	0
0	2.72445	9.15047	0.859958
0	1.55818	0	1.29442
0	4.51423	3.40857	1.27416
4.92717	3.94823	3.6862	0.665933
0	2.2688	0	0
2.41992	0	1.94257	0.658081
5.32592	2.1779	3.19646	1.43294
5.08873	1.5239	2.56946	1.66665
3.13744	1.60061	5.57446	1.25951
4.06681	1.62049	1.89728	1.5633
0	2.3325	2.04586	0
3.45985	2.91389	2.72686	4.82036
3.74592	1.0155	2.24147	0.523275
0	4.46041	2.7272	1.12351
1.9741	0	4.90037	1.11803
0	0	0	0.889518
3.11901	2.17276	2.69324	1.61098
4.49513	1.93175	3.09047	0.647705
4.01532	3.51551	3.02797	1.74342
3.84407	0	3.97108	1.6241
0	5.09922	2.27543	1.189
2.05685	2.68463	4.80365	0
3.8826	4.87128	3.67499	1.60563
2.0485	2.67794	2.19361	1.04667
2.91892	3.79611	1.26634	0.463639
2.78126	1.93531	2.91598	0
2.00436	2.5715	3.14425	0.817991
3.96201	0	6.60615	0.307642
3.32171	6.10301	2.04482	1.04064
1.14239	4.2887	3.70085	1.48354
0	4.0863	2.36883	1.20288
2.84316	4.51752	2.82242	0
3.49588	1.92465	1.29482	1.47665
3.1575	7.09923	2.80422	0.399926
2.7126	3.51405	3.85383	1.98809
4.18204	3.09318	1.79788	0
4.48769	3.42223	5.06818	2.62757
3.4054	2.31654	2.96277	0.546605
2.13534	2.19051	3.0939	1.38206
2.05278	2.08056	2.88854	1.86759
4.70446	4.00715	3.41824	1.84533
1.70628	3.16107	3.63742	0.89148
3.90942	3.04963	5.97129	0.987628
4.82018	2.41609	3.08021	0
5.64202	0	1.38943	2.55217
4.11686	3.65313	2.12747	1.54991
4.94259	8.95326	2.21886	2.45402
4.49436	2.63396	3.82403	1.30091
7.88028	3.47857	1.28292	0.557132
3.53349	1.42907	4.63492	1.59494
6.80328	5.22722	3.8845	0.645356
3.16827	3.43995	5.16422	0.737447
4.44488	6.15194	1.86844	1.96277
4.59235	6.61969	2.37601	0
2.55998	0	0	0.884104
5.05379	3.00733	1.21386	0.693842
3.9684	2.40767	5.4219	0.889467
2.71904	0	3.11595	0
0	3.40423	3.30188	1.56702
2.42848	4.24425	3.10664	0
2.84023	2.31662	6.42855	0.828805
3.04982	3.74323	0.745291	0
4.75423	2.25873	1.4622	0.977478
6.28277	3.3256	2.74789	0
3.25239	4.09621	4.38772	0.405606
3.51566	4.2132	3.03166	3.22007
0	4.07698	4.50825	1.195
3.81544	2.63979	2.86738	1.90176
1.25777	2.58228	3.21904	0.568798
4.06782	0.741974	0	0
0	0.818838	1.36958	0
2.67096	4.43988	3.83046	0.865614
3.76428	2.93707	0	0
0	12.0671	3.21249	0
5.0828	4.61174	2.52523	0
2.39808	2.69596	3.53723	0.54076
2.62345	0	6.29272	0.890923
2.13352	3.78695	4.06737	1.43646
3.43493	3.54654	6.74578	0.459706
3.36099	2.5039	0	2.86354
3.11491	2.29895	2.20363	0
2.95533	3.22456	5.78827	0.993584
3.006	2.23991	4.00562	1.14292
2.76053	0	2.72463	0
3.68498	4.29197	3.00906	0.452545
4.23428	1.66774	3.16136	2.0904
4.34019	5.88525	1.60345	0.994744
4.48024	2.6921	2.39121	0
1.54333	3.46412	2.70993	1.85931
4.03984	7.82155	2.3869	0
2.0727	4.21382	6.16894	1.71463
3.0419	5.60741	3.68356	1.30747
0.920411	0	0	0.658307
3.58115	5.85883	0	1.23249
0	2.40786	4.13738	1.3882
3.92159	2.90072	3.01186	2.09012
5.20024	2.73716	1.98415	0.988073
3.31719	1.87388	2.69323	1.49144
3.65975	3.30016	1.99026	1.03167
3.09728	2.87857	3.51203	1.23505
1.52936	4.0764	2.95086	1.18884
4.87107	3.84512	2.48394	1.35934
2.29048	2.71552	4.26949	0
3.5455	0	2.29514	1.19554
2.9738	2.6559	0	0.651404
0	0	2.73673	1.30295
6.28282	4.61693	2.91825	0.445569
3.02542	0	0	1.19105
3.38179	4.42594	2.8409	2.02404
0	2.72345	1.86383	1.10251
3.21657	3.52391	2.35319	1.7046
3.07797	5.42099	1.04088	0.877769
1.75677	0	2.69508	0.692585
3.05218	0	0	1.38266
3.70475	4.72551	2.59688	0.841964
0	0	2.51009	1.64924
3.68263	0	2.15598	0.410217
3.55002	2.13487	3.0466	0
3.64195	2.85844	2.58795	1.7332
3.67733	3.84626	2.08188	0
2.59997	4.66659	2.61251	0
2.02381	4.07198	2.7316	0
2.28586	3.457	0.651289	0
2.92921	3.3841	3.22977	1.1143
4.53519	2.77526	0	0.93613
2.60292	5.24257	2.72635	0
6.9558	1.49735	2.39803	1.25524
3.7108	1.67867	2.27002	0
2.89892	2.91677	3.82274	1.28084
3.86495	1.65173	2.1501	1.00676
2.69308	0	2.59243	1.20016
3.28894	2.97492	3.4674	1.18885
3.56795	0	4.80147	0.600514
0	3.00409	0	1.25762
0	2.63772	0	0.557967
3.54713	1.99201	3.5028	1.21803
3.32653	0	3.02435	0.87503
2.55292	2.64909	6.5934	0
3.40864	3.19523	1.31059	2.44231
9.33959	0	4.60505	1.03024
0	3.88069	5.32964	0
5.34931	2.35122	4.31791	0
3.15205	2.30432	4.28785	1.26532
5.18795	3.98541	2.04412	0.569959
6.25373	3.70029	4.02041	0.403049
4.05835	2.63846	3.55347	0
5.81032	3.14704	1.64978	0.984285
3.13486	4.16664	2.01128	0.954224
3.87997	2.73859	0	1.66958
0	2.93003	3.61809	1.35711
2.60154	1.749	2.76767	1.04361
0	0	0	0.936229
7.3218	0	2.08301	1.17101
1.48057	0	2.20051	1.34033
0	0	3.89193	1.79244
4.09665	3.85259	4.38207	1.53218
4.88515	2.17963	3.72672	1.34708
0.853987	2.87975	2.0932	1.19913
3.5498	3.63078	3.23874	0.57955
0	0	3.12245	0.787748
2.15056	4.547	1.70299	2.06138
3.14674	2.81349	2.77921	0
1.84135	1.37806	3.00276	0.667431
6.65972	2.05465	1.50322	1.4548
2.97516	2.06116	3.75473	1.33107
2.62442	3.54974	0	0.998931
0	2.59081	11.8798	1.21887
4.24458	0.963691	2.0121	1.40095
2.31593	5.48862	0	0
2.0124	2.09857	2.38426	0
2.44308	0	3.4879	1.38587
3.63543	6.4681	1.88263	0
2.30104	1.59083	0	0.541411
3.04575	8.37762	2.17754	0.36261
2.26477	2.81136	2.06461	0.718922
2.41861	0	4.39197	0
2.67758	0.789454	2.13132	1.04437
4.0632	0.943949	2.62364	1.26009
0	0	3.52438	1.39437
4.55308	0	3.10667	2.66799
3.62672	3.34258	0	0.532756
3.61029	1.66607	6.27873	1.01538
3.85392	4.05825	5.06345	1.45006
8.15778	2.05996	2.16527	1.11167
2.37725	2.33698	3.33989	1.43758
2.70362	1.24482	3.00821	0
1.69389	2.09746	4.57777	0
3.79486	1.55288	3.57678	2.17465
2.475	2.81785	2.81422
4.29156	1.53976	0.817532
0	3.77374	0
2.52354	9.30733	0
4.7773	2.26798	2.93567
1.88415	1.82002	3.64241
2.36575	0.785005	3.6468
5.20495	2.13208	0
4.59858	4.24869	0
5.07721	2.31681	2.22819
7.81738	2.60661	2.08701
11.3627	2.78677	2.7966
1.78074	7.40379	1.37457
0	2.07024	0
3.01835	4.18105	0
3.47962	0.800551	2.85055
2.50803	2.30055	4.76468
2.40901	2.41065	2.62027
4.30656	1.52172	0
6.42727	0	5.70542
2.04762	0	2.15532
4.19256	4.54979	5.55888
2.50036	1.95874	5.63266
3.33625	3.17008	2.67793
1.377	6.70339	2.05387
3.37754	3.35304	3.68886
4.29813	7.60802	2.42728
3.82669	3.38863	0
5.1744	3.95874	4.31176
3.377	1.09922	0
0	3.33585	0
2.85266	4.33296	0
3.4062	0	3.52397
0	2.87905	0
3.86996	3.26603	4.09725
0	0.709577	2.39393
1.20271	1.63109	2.83811
6.81717	3.45617	2.03303
0	0	3.01438
2.05422	2.00645	2.39356
3.20034	0.772317	3.17522
5.48484	4.45884	6.564
2.60187	0	0
0	0	4.07747
3.37306	1.91023	0
2.68759	3.55032	2.83617
2.45932	5.1485	2.83134
4.11852	2.38125	2.96363
3.30602	5.05141	4.20999
4.32612	2.47027	3.26167
3.21892	0	0
1.81325	4.4699	1.64751
4.02796	2.77824	3.53748
1.84122	5.30351	1.96974
3.06682	0	1.88921
3.55968	1.89161	2.33436
1.21061	1.63749	4.92633
0	3.37394	4.65925
2.91984	3.76137	4.40474
2.5117	2.88938	2.49178
6.48115	0	2.62159
1.71087	2.45522	3.68219
4.36027	6.29502	0
2.85795	2.61394	2.34275
4.38548	4.02088	3.39704
0	8.13653	2.54619
2.69928	2.42614	2.28058
1.91195	2.51423	1.38084
2.4033	3.71999	3.2421
2.04936	2.39976	1.35415
4.09706	3.0318	2.16709
5.60005	1.8799	2.35554
0	0.88149	0
2.70405	1.48816	5.69661
2.26927	3.44112	2.20949
6.74761	2.99584	0
3.60331	0.674268	1.12278
3.1618	3.38392	3.19088
2.2627	5.43039	1.08724
3.24667	1.95164	0
2.07302	2.17348	2.35865
2.59753	1.71179	0
0	6.94936	2.32744
6.56371	2.39157	3.31078
3.8191	2.75096	0.703529
1.15274	2.22371	2.35472
3.01407	0	2.00679
3.25871	1.11089	3.49691
2.9383	3.75048	2.14484
2.79783	1.69407	3.9344
0	2.18523	0
0	2.40437	3.77588
4.16401	1.8372	2.36407
3.31416	3.58072	3.07027
2.81203	2.6218	5.38393
3.69208	3.71992	0
2.46874	5.19981	2.1982
1.07142	2.04215	2.89335
3.06246	1.39955	2.14938
5.43025	1.86387	3.28655
3.71281	0	0
0	0	3.68732
0	1.83092	4.51468
2.79338	2.02972	3.75627
2.05103	2.07847	0
2.20069	3.05796	5.11836
3.46431	1.33534	2.24881
3.49468	2.47054	3.04247
3.57117	3.44304	1.28787
2.35802	0	2.85669
0	2.47607	2.54704
2.51411	1.65975	2.05528
2.81782	1.52245	2.35243
3.0466	2.04978	2.28364
2.41596	3.72348	2.19651
1.45192	1.90897	4.31131
3.31533	1.69544	0
0	2.80132	0
3.4743	2.48271	2.02038
2.72319	9.66229	1.88011
0	6.42076	2.44528
2.94841	0	2.91459
2.13806	2.02452	0
9.2836	1.32832	3.36
5.25266	2.88153	0
0	0	1.28614
4.68213	3.56475	3.42187
2.58076	1.7051	2.39833
2.54048	3.53009	0
0	3.4605	8.66336
2.53101	0	3.35899
0	4.36062	3.31346
3.44002	2.69127	2.38782
2.17726	2.62029	2.57258
2.20861	1.75605	7.41154
4.43299	0.93437	2.32349
7.57894	5.23816	2.44682
0	0	5.95852
4.82323	2.45238	3.89489
3.72878	2.94746	1.63104
2.30992	3.85212	1.83678
1.56361	2.56757	1.65355
4.47076	3.33513	2.03458
3.09361	5.08681	3.21997
0	8.1699	0.842381
3.05294	2.03739	5.16345
4.30618	2.34242	2.94469
2.62146	0	2.61123
3.37252	6.04045	2.07817
3.05953	2.31028	8.57288
5.0623	4.54519	2.25139
2.68705	3.90969	0
3.26427	2.07926	1.95049
0	4.11028	2.0847
2.83815	0	3.24252
5.09557	2.13007	3.40422
1.57759	0	1.23459
3.80375	2.12597	3.18175
2.54234	0	2.77024
3.17143	2.43732	3.41868
1.11993	2.45767	5.43907
3.48275	3.81289	2.93513
2.4991	2.15044	3.27472
2.34125	4.82027	3.56114
4.38664	3.08538	0
2.58398	5.81439	2.88855
0.92841	2.54962	0
2.34066	0	0
3.75874	2.38877	3.77077
5.36493	2.21437	0
3.68921	2.18204	3.40904
3.46778	2.94242	0
4.17181	4.74484	3.11899
3.22028	4.19877	2.29428
3.66712	1.80918	3.59642
8.54466	1.29522	0
2.47911	2.87912	3.95842
3.6185	3.80293	2.3504
0	1.33334	3.5007
2.88065	7.18699	3.33955
2.6403	4.77895	3.12043
3.63384	2.96022	7.10137
1.93143	4.37792	3.01775
3.82606	3.78116	9.45718
2.20905	2.71059	1.43065
3.09903	0	3.72507
4.41604	3.60048	0
4.68926	2.49236	3.00599
1.10182	5.09507	3.00518
3.84558	2.17535	4.02752
1.83904	0.853424	1.87129
0	5.70242	5.54731
6.1068	6.70057	0
2.08408	3.08677	1.39719
0	1.4056	3.9511
0	3.71187	0
6.20199	1.51133	2.47551
1.10105	5.40881	6.1935
3.86872	2.94493	2.39842
4.51647	2.74506	2.56142
3.88083	0	2.49577
1.97706	3.7059	2.58711
2.98591	3.5205	2.94656
3.08961	2.44693	3.58088
1.53283	2.46311	2.78985
5.14061	4.08929	3.87009
3.2555	3.4912	2.11094
2.39956	0	1.11761
4.51465	1.91545	3.36056
2.83774	3.29763	1.99191
4.02401	3.76579	2.14842
4.22329	3.84384	2.76773
3.74702	2.7341	2.3281
1.79764	3.53488	3.41615
1.76918	0	2.7391
2.3685	2.59704	2.4304
0	0	3.47868
3.61057	3.92859	3.14883
6.23378	3.4039	0
1.44794	6.56554	2.02342
1.86456	2.23961	1.94351
2.74426	0	0
1.78296	0	0
2.27843	0	4.69979
3.75349	1.42379	1.40608
1.72988	1.7883	3.47268
0	2.24063	1.77192
2.95427	3.02119	3.49076
3.65481	0	4.08434
4.171	5.01025	8.32914
3.30632	2.74587	4.77286
2.08438	0	3.0438
0	3.54199	2.52318
1.97166	0	2.4096
0	1.48475	1.40193
0	6.25721	0
6.41108	2.38133	2.46458
6.4021	5.18008	2.09149
2.76394	3.84905	5.0824
2.26612	5.25051	2.69465
2.89938	2.42732	5.85895
3.07528	3.28782	1.6015
0	1.69788	1.91706
2.93143	2.59285	3.29158
2.99765	4.19908	2.69918
3.08665	3.82357	2.37843
0	1.41379	2.84484
2.44985	4.58306	2.79856
4.05892	1.71946	3.2784
3.68555	2.06467	3.55049
7.4165	2.06152	4.2176
6.7056	8.50582	3.48799
3.84832	3.91889	1.75561
7.71664	0	1.39405
3.10745	1.69961	2.13013
6.24426	0	3.27497
2.74189	2.48477	0
3.63073	1.64609	4.52829
1.95099	3.07677	2.42345
3.82613	2.19217	5.2851
3.03045	4.00799	2.39173
2.6583	2.65852	3.61355
2.43012	0	2.80618
2.61679	4.22972	2.58706
2.67463	4.44866	2.45665
1.5113	1.8337	3.86668
3.11092	0	2.67432
2.54453	2.62705	0
5.50477	2.6904	3.72183
2.31521	2.79895	3.36959
7.80589	1.33812	2.48613
2.1755	0	2.73972
3.84294	2.34599	2.89272
5.36114	3.40219	3.01109
1.03045	0	4.11237
1.79342	4.51516	2.91182
3.58594	3.42707	2.92627
2.40539	2.27302	1.62289
3.07324	2.55655	3.93906
3.32776	3.46182	0.910856
2.22652	2.42521	0
3.14961	3.71366	1.67733
2.54144	3.65963	0
2.56746	0	4.02644
4.55777	3.00796	1.49449
5.08427	2.76407	2.90557
3.33123	1.76627	2.74507
2.62676	1.83771	9.26893
2.48587	2.09912	2.01376
3.3268	2.28511	3.63863
2.65412	0.914228	3.18657
5.62538	3.70451	0
3.75435	0	2.40334
3.37698	1.51253	0
0	5.28884	3.40723
0	0	0
0	3.03557	0.801826
1.98461	2.19322	0
5.0529	3.3545	2.3489
3.56969	2.68137	8.44269
2.63304	0	0
0	2.8903	2.26423
2.59736	3.43371	0.929783
1.6985	2.75354	3.54284
4.56785	1.45403	2.39969
3.54063	2.80858	2.51082
3.30548	3.48167	3.71625
5.1852	0	1.75365
4.22992	1.6365	3.48123
3.08908	0	1.76927
3.18175	3.99776	3.99979
1.29738	0	3.08596
2.87498	0	2.41393
1.81942	4.49795	3.91736
5.25594	3.19423	3.67511
3.02642	3.04425	3.36491
3.07313	2.0187	2.17554
3.80753	3.58278	4.00312
2.54753	3.908	3.78047
0	3.39547	0
2.33425	2.9864	0.957015
5.97042	2.28001	3.04231
0	1.37379	1.8175
4.23978	3.10609	1.84024
0	0	2.1837
3.18199	0	2.13954
4.45558	3.97953	5.55981
0	7.91074	0
1.53223	5.62841	0
3.25622	1.8979	3.20707
2.97644	0	2.92688
1.92014	4.05273	5.11338
3.34999	4.11445	1.98536
2.75192	2.55641	2.50919
6.47188	1.2728	1.83219
2.48203	4.19807	2.6221
6.97543	5.00227	3.03032
3.19687	1.89792	5.09268
2.83336	3.48126	2.89425
3.14289	0.869068	2.96744
2.17136	4.38972	0
2.45921	3.98226	2.80814
0.942721	1.6949	2.93227
3.15265	1.44039	0
1.80209	1.65913	0
2.49288	1.13326	2.68467
3.29357	1.48348	4.3125
10.3963	2.14536	3.99422
0	0.841596	2.74541
0	4.29043	2.93756
4.52011	0.915923	3.18327
3.46815	2.29969	2.35657
3.06654	0.767913	3.15587
2.78129	2.37466	0
3.33531	0.98767	0
2.32336	0.780567	2.47559
8.02349	7.45317	0
1.99452	2.29153	2.89946
3.51834	5.94585	5.32884
3.66681	0.874391	3.39632
2.58184	3.82573	2.26536
0	1.45668	0
3.11076	1.74573	1.73255
0	4.73219	2.83659
3.12284	2.70241	3.86724
2.30338	4.96712	0
4.82012	2.46925	2.07847
0.726169	0	2.79727
2.88182	6.12416	4.6083
1.77779	3.09529	3.74163
0	4.92526	3.37957
3.1757	6.6808	0.987369
2.42658	3.03774	1.45204
4.63639	0	3.27398
3.35245	3.75233	1.7559
2.53871	0	4.03986
4.05076	4.03978	2.26412
3.70602	3.34101	3.73285
4.04002	3.27272	3.50659
7.38401	2.87092	0
3.21992	3.65053	2.99043
4.84376	3.27664	3.22881
4.40819	3.8171	2.70842
0	0	3.65875
3.60043	1.44405	2.35033
0	0.83376	2.31047
2.51526	6.2316	4.08323
3.08845	1.6212	3.65154
2.41727	2.97799	0
0	4.00632	1.849
0	2.01509	4.58194
4.17048	1.50834	1.55507
3.10662	3.49281	0
3.40745	2.9136	0
3.41246	1.24605	3.03532
1.42556	3.86088	2.70196
3.68733	3.46458	1.69907
2.92997	3.81431	2.78153
0	2.99574	2.40525
1.50816	0	9.7153
1.88148	5.24235	1.37058
1.01956	3.70205	3.07021
4.0378	2.99984	2.33858
2.82245	0	2.58285
2.02017	0	3.30876
1.93683	4.58293	0.967885
0	0	3.46668
2.61606	3.28637	2.05818
3.89034	2.58727	4.0025
5.0126	5.50773	2.37904
1.62289	2.64233	2.58631
1.31121	3.7919	7.27749
4.18199	2.22818	0
2.44637	2.37805	4.01649
8.74261	3.10695	1.49612
3.72298	0	3.39397
2.44723	4.81298	3.96349
3.66324	1.39082	1.66808
2.20836	1.97383	4.92376
4.54272	0	0
3.23881	1.25722	0
2.73844	3.85769	2.73384
3.09565	2.93987	2.821
3.27983	3.07103	1.97235
2.46285	6.1415	3.97298
0	2.32393	4.46583
1.47597	1.44957	0
3.06975	5.26984	1.7249
3.70152	5.23129	4.31067
3.8388	2.10917	2.30633
3.8015	2.22053	2.14445
3.579	2.70652	2.04381
6.20383	1.5628	2.90723
0	1.72132	3.34946
2.06313	1.32883	4.28584
3.32677	0	0.959626
2.57752	1.19997	3.0704
4.79813	3.01578	3.0734
1.5586	2.23206	2.71605
4.10134	1.5355	2.00309
1.74526	4.89605	3.72296
5.78828	0.686204	7.23812
6.21862	1.38927	1.88185
2.87777	2.79449	3.49548
4.49077	2.85207	2.50068
3.46154	1.7699	2.02754
2.10585	4.78352	3.06146
2.57124	1.73228	3.55835
4.35272	2.56059	0
3.87159	3.9917	4.43939
2.99579	3.31195	0
3.03234	3.78808	3.25399
2.75919	3.79245	1.51329
4.44225	3.87092	2.37744
3.1956	2.88314	3.04426
1.91938	5.46983	4.33194
3.95361	2.215	4.03083
6.42639	1.95012	6.08047
3.21066	0	0
4.14466	2.18433	1.67765
3.24985	2.35132	3.76099
2.61065	2.00439	0
2.8186	1.70675	8.18981
3.27933	3.801	4.00375
1.86862	2.45419	0
3.66426	1.95923	0
3.06556	1.70894	0
5.06526	1.88742	3.60311
2.92359	0	6.58259
3.98802	5.58703	2.23448
2.98891	2.55795	4.87105
4.8486	0	7.57923
7.94252	2.88249	1.14131
3.38387	3.56912	3.23998
1.17699	5.90309	3.07978
3.23901	2.3719	1.6496
1.49468	2.11404	3.65043
6.12782	1.85607	2.78784
2.24682	3.40756	3.68614
1.50395	2.25729	0.736748
1.15229	1.85901	3.09576
3.71454	2.68031	2.88321
6.6758	3.2779	1.88388
0.813007	2.062	2.74867
3.45669	2.86644	3.34268
0	1.26531	2.35069
6.33638	2.91695	2.20873
2.75977	2.15941	1.46068
3.31282	2.55373	3.42115
0	3.22187	3.94572
2.7849	0	3.04461
2.46955	3.06293	3.96224
1.97908	4.01176	4.2222
5.99433	1.81687	3.81086
3.41796	0	2.47738
3.96516		0
1.67602		2.64914
4.94872		3.24707
2.15667		2.81404
4.19902		2.99323
4.24827		0
3.82635		1.84549
1.98297		4.78501
3.27419		3.3885
3.9811		1.96408
2.72269		0
2.48219		2.02134
3.23855		2.29321
1.57235		2.45986
4.54595		3.97294
5.58462		4.28779
3.21855		4.17647
1.92293		10.2833
2.93526		1.01113
0		0.961443
5.7083		3.32317
9.7016		3.22487
0		3.70636
2.33647		1.16734
2.51789		2.08355
4.75966		10.7672
0		4.01401
4.41387		3.22039
3.97527		0
3.69499		2.49595
5.00737		3.05458
2.87035		0
0		0
4.33543		4.80687
5.34106		4.12096
3.13224		3.80533
4.40378		3.33267
4.49289		4.48878
0		2.59706
0		0
5.47292		2.76373
6.07906		3.52246
3.6106		2.08877
4.39939		3.67095
4.05434		0
0		0
3.235		4.53976
0		3.57143
3.87919		2.48038
2.51357		0
6.15514		3.83763
4.04067		3.40378
3.5346		2.8655
4.63829		0
4.01962		2.32891
2.32651		3.23591
4.86079		2.88303
1.98522		1.24447
1.47818		2.03224
2.61569		2.49549
1.88377		2.57019
3.23917		2.59182
4.73001		1.62372
4.69093		0
5.43886		2.36028
5.22298		2.38456
1.78362		3.77711
3.84905		3.44548
0		1.96687
3.40701		0
2.6243		3.11011
2.92723		4.14817
4.29536		3.42294
3.93338		3.42233
5.50458		2.10318
1.83833		2.6373
2.63292		2.11233
3.10516		1.78627
2.95913		1.75821
5.80177		6.44408
2.47059		4.57156
2.26279		3.94371
3.72941		2.28971
3.29063		1.15305
0.637443		1.97748
0.707542		4.95929
3.12646		0
2.72119		2.07761
2.93712		2.17365
0.973319		3.28807
4.20184		3.00891
2.44665		1.58882
2.85024		3.55905
2.3791		0
5.48113		3.90722
2.52526		3.65343
1.52053		5.95707
1.86121		1.88224
1.82628		3.899
2.99478		2.74291
1.78361		1.42181
2.87212		4.23942
2.02765		4.27847
0		0
2.3917		2.20823
9.12884		2.8135
3.82637		2.86857
4.64615		5.54233
1.64009		2.53809
0		6.97269
3.97521		0
1.80716		2.95883
2.71564		2.95895
3.40053		2.85756
2.83777		2.05637
5.221		3.60696
2.55471		3.43107
0		0
2.04138		3.00639
9.53225		6.1342
4.84224		2.50573
2.40489		3.65195
0		2.38399
1.99567		2.92368
0		0
3.71863		3.11632
5.96612		0
5.83111		1.76811
4.3187		2.68809
2.28711		3.09109
4.33027		0
7.89154		3.78606
3.35339		0
3.80701		3.02577
2.47249		2.60564
2.10882		3.00467
3.06406		3.91355
4.06376		3.6122
2.03513		0
1.69364		3.66557
4.51082		2.1378
3.1426		3.77001
1.04878		4.17617
0		3.51578
0		3.02071
2.18189		2.52077
3.57067		2.41414
3.12854		2.79612
5.67253		4.39309
3.09304		1.94288
5.56254		2.69942
0		1.14355
3.64693		2.49332
6.28729		2.62469
3.62548		2.00641
3.42601		1.79573
2.6732		4.22434
3.13103		2.89725
5.2314		2.98768
2.49485		1.97846
0		3.61242
2.23204		0
0		3.02786
3.20703		2.32379
3.65294		4.08084
0		2.67881
3.66311		0
4.71753		1.00045
1.61951		3.73418
5.60361		3.76513
4.91684		3.18429
4.0671		0
4.07136		2.80831
4.68643		3.42781
3.58809		2.246
2.40919		3.0548
3.84819		1.67673
3.94161		0
0		2.29251
7.88649		2.59808
3.52421		1.57787
2.45785		1.92045
0		3.42797
2.84326		3.40741
2.33252		4.81771
3.62753		3.46581
5.87175		2.23471
4.64841		3.75657
2.79076		3.5628
0		3.78092
4.2269		4.91997
2.30994		3.22979
1.06309		2.09741
5.0873		2.66596
2.58153		4.5172
0		2.50252
0		2.87689
4.17324		4.57915
1.62441		4.61636
3.41854		1.09225
1.66016		3.2785
4.72084		2.13189
3.53857		2.13562
2.95192		6.89518
3.13303		2.76549
2.75893		3.63891
2.93936		0
5.60155		0
2.78277		4.0994
3.70222		3.9594
2.80991		0.998021
3.68401		1.99738
2.45936		3.95709
2.10815		2.84443
2.55752		2.45559
1.29156		3.73639
3.07784		0
3.79962		2.76622
4.24102		1.29141
4.27116		2.27588
2.36211		1.16734
5.59804		3.80237
3.71163		4.18671
3.35189		3.41802
2.31978		1.64009
0		1.50223
3.98482		0
2.89794		2.14619
3.5435		3.5282
4.48205		4.72531
4.58815		2.91004
3.25596		4.01944
1.31465		0
5.04673		3.29151
6.80145		2.81946
5.29393		0
4.28822		4.82935
3.62783		2.88328
3.13886		2.12864
0		4.04812
2.44024		1.49232
4.21368		2.53829
2.31762		0
1.42835		3.43043
2.48361		3.73135
4.61018		0
2.27407		2.77026
0		4.00242
3.11865		3.50152
3.98435		0
2.93585		2.80141
3.99845		1.96469
2.49775		1.84702
1.09219		2.10771
6.96934		2.64755
5.02578		0.580063
3.46329		2.88025
3.85053		3.78164
4.13516		0.955734
2.93663		2.79016
3.36455		2.05383
3.42972		3.9097
0		1.22137
3.00964		2.33164
3.3773		3.67349
1.67677		2.41448
3.19445		3.9717
3.57645		2.69935
0		3.96353
5.57548		2.54095
3.63163		1.90487
3.17097		0.881271
3.97053		1.70533
2.3824		6.03942
4.80121		3.8547
6.00373		2.33061
7.64159		3.3207
1.14481		2.10687
0		6.7834
3.15003		0
3.06703		4.39815
3.92645		0
0		5.67404
3.05039		1.91068
2.97177		2.78183
2.77661		3.80349
2.15004		4.08968
6.6113		4.84334
4.30271		3.84354
2.81414		2.54442
3.52945		1.55774
3.90003		2.05085
2.16031		3.36519
3.69649		2.46901
3.97271		2.70078
0.965416		0
4.31306		2.47056
3.5086		2.95594
0		3.07374
2.61173		0
1.75934		4.9089
4.70735		2.80668
2.94617		1.84516
3.63122		3.8237
1.99179		1.53739
2.73587		0
2.07639		2.29157
3.29784		3.23525
5.98318		1.53413
3.92863		3.87798
5.00163		2.31966
3.88367		2.76
0		2.9883
3.68546		3.3392
1.7626		4.235
0		0
3.2333		2.80903
3.20568		3.36754
2.27699		0
4.58714		2.37804
3.92811		4.88737
2.6002		1.33128
0		0
3.67522		1.90181
4.36807		1.06597
3.13549		2.4566
2.51275		2.29582
3.06281		2.68685
3.12096		0
0		2.82988
3.29673		0
2.74149		3.40239
3.02695		2.45114
0		2.21959
2.18194		0
4.16016		3.41522
4.30971		5.32547
4.84522		3.23391
3.10074		3.29382
2.30248		3.40648
0		3.10345
0		4.04122
4.21875		1.59816
4.54069		0
1.9107		2.85013
4.2367		2.78638
1.98232		3.25016
2.35416		1.29653
0		3.98693
2.81174		1.36214
2.49218		2.73381
2.542		0
0		2.86655
0		2.1206
2.71932		3.20351
2.25474		2.18427
3.73351		3.26764
2.11145		3.30087
2.64582		1.82611
3.23891		2.45577
0		1.89971
2.87995		1.88926
3.30655		2.67069
4.06549		2.21923
0		1.64525
2.79018		3.06028
0		0
5.68008		1.69764
0		0
0		4.30222
3.86029		3.03113
3.35487		2.83945
1.95014		4.92824
3.31067		3.97933
2.18166		3.29677
1.43348		2.26715
6.16996		2.37151
2.81137		5.56537
2.35649		3.29948
0		2.55949
3.08872		1.52387
3.62904		3.72146
3.25569		2.35394
3.18626		0.994763
3.25031		2.544
3.06627		4.09029
2.59171		3.27312
3.82015		4.14537
0		2.80814
3.17186		0
3.58562		2.28562
2.11915		4.72664
2.49853		4.4859
3.24204		0
7.22266		2.96349
2.01182		3.66661
4.03433		9.19941
0		6.94041
2.34603		0
6.58442		3.12552
3.1139		2.17526
2.75214		1.95163
2.69926		2.42947
0		2.5803
4.80386		2.77373
3.483		1.06807
3.85074		1.05979
3.64747		3.79798
3.27118		2.0051
3.52742		3.25324
2.48084		4.06857
4.25472		1.93597
0		2.89441
2.66881		2.82337
1.55319		4.50229
0		0
4.30168		1.84705
3.46794		4.56444
0		0
6.32604		2.61334
3.69143		2.70928
3.32874		2.72754
0		2.28619
3.06691		0
3.90105		1.29592
6.33957		2.3239
0		7.41792
3.12765		2.13428
2.19612		0
2.86732		3.35913
2.50485		4.49799
2.07574		2.53444
4.60126		2.57278
4.21174		3.01752
2.29175		2.9282
2.40647		2.1658
0		1.81434
1.92187		4.32842
3.42131		3.29765
3.84984		2.69781
3.48659		2.72009
2.71349		3.97438
5.238		2.56878
0		1.63015
3.31206		2.03187
1.93318		0
0		7.17009
2.42347		2.37431
0		3.50026
4.09466		0
2.80994		0
2.91258		3.16859
6.90293		2.82898
3.42596		2.76922
0		3.42278
6.0341		3.45333
6.86999		1.4465
0		2.13786
2.83358		2.07554
5.88484		2.43377
0		2.14165
2.95465		2.74558
5.51356		0.858181
3.2628		3.27512
2.72346		2.30881
0		2.83965
2.20302		3.65817
3.57797		0
2.51383		1.88468
2.61153		1.71262
2.52911		5.3799
3.72284		2.68854
2.56468		1.55316
2.81054		1.44827
3.12477		3.861
1.98554		2.96451
2.64972		2.57533
3.2848		2.11405
2.24306		1.61601
4.05097		2.06908
2.99522		1.7928
3.74332		3.86221
3.28927		2.28442
2.96773		2.14577
3.71415		2.34142
6.7526		3.39076
5.79464		2.73091
5.61296		2.36122
3.25374		3.67916
5.96758		3.69758
3.36482		2.1732
7.90503		0
2.74337		1.02611
3.75419		2.89485
2.05984		2.81256
3.49022		2.0678
4.45569		3.0701
2.33525		1.82208
3.60332		3.96044
2.85411		2.83572
3.45796		3.98291
2.44632		0
2.97675		1.10572
2.11019		1.59442
3.06589		2.96579
4.88776		2.61642
5.00042		0
2.85262		3.56544
3.82918		3.82409
0		2.26762
3.34136		2.19269
2.75415		2.70807
4.31893		3.15711
3.85796		0
3.37698		8.81054
2.47858		0
2.16123		2.96985
2.11655		2.74675
3.26888		1.16577
2.83454		1.96852
2.18823		3.15344
4.00384		4.33707
3.48979		1.49798
1.45574		2.08633
2.36853		0
1.7106		4.85015
3.3388		0
2.0825		3.58751
0		2.84871
2.91078		3.07117
0.722716		1.4724
8.7202		1.83135
1.61821		4.9752
3.41824		1.70645
3.27333		5.46765
2.19629		2.23829
3.80874		2.97093
4.08524		2.47851
2.67787		2.37691
0		4.36457
3.82094		1.80494
3.03227		3.16591
3.26155		6.12321
2.56022		4.19459
3.20465		0
2.5844		2.465
5.86652		2.75362
2.73162		3.35544
5.55633		2.38258
5.16417		4.58549
6.67396		2.73215
0		4.2126
7.76128		2.80153
0.66487		3.09878
2.77592		2.44934
0		2.17291
2.15604		2.29597
4.46666		2.18852
4.06321		3.86011
2.43259		3.13548
2.63099		2.68706
2.21836		3.84985
4.77802		6.02389
4.09214		2.38954
3.56903		2.74766
9.86692		3.0342
2.78865		3.30151
3.01782		2.35737
3.50444		0
2.17367		2.07892
5.59679		2.87868
3.39783		3.58674
3.41604		4.23021
2.98223		3.48448
1.43097		3.24205
3.83637		2.51706
1.75359		3.12339
5.68262		3.0859
3.0571		4.88387
4.13826		3.45823
3.888		3.42904
8.533		2.39576
4.06355		3.38742
4.50759		3.17623
2.03961		2.12262
0		2.43773
0		3.30969
3.53451		2.36463
3.12174		4.85775
0		1.4097
0		2.3204
2.31525		2.82686
2.7621		3.6835
3.86445		3.55428
4.56057		0
3.37369		0
2.4444		3.05736
1.12908		2.5667
3.64266		3.29319
2.27512		4.83185
3.82304		2.89385
1.86267		0
2.74644		3.60134
2.91003		2.44579
4.34281		2.65763
3.49078		5.40396
2.02975		2.78501
3.19087		0.711393
2.89528		4.51168
3.05592		2.90783
2.54279		3.21477
1.94139		4.22192
3.71395		3.08398
3.82291		3.39265
2.84291		1.66784
2.53241		4.11931
4.34456		4.84038
2.16968		3.6512
5.6656		2.59149
2.47106		3.68257
2.57094		4.98006
0		3.49971
5.74547		2.41874
3.8288		1.02927
0		2.51947
1.29952		2.3546
0		0
3.64709		3.0908
3.53934		0
0.887129		2.98041
5.35966		3.09082
4.76464		2.49866
0		1.97968
2.03219		3.06692
3.37893		4.08205
4.02291		2.86314
4.99461		9.08469
2.46911		2.18722
3.3462		4.22247
2.57072		0
4.8087		0
1.83839		3.06413
1.6847		4.41667
4.29231		2.87793
2.76282		3.42409
2.0575		2.10195
3.27223		5.60817
4.5156		2.33491
3.33053		2.83978
3.97624		1.40998
2.78422		3.11226
3.74659		5.64912
3.89169		2.6379
1.92238		1.97207
4.89435		1.60808
2.89495		4.2663
2.13787		6.00531
3.89006		0
2.17186		8.06945
1.5508		2.73119
1.8527		0
4.91707		3.89237
1.5217		2.70831
2.35327		2.84908
3.30365		2.62007
0		1.87756
2.46561		4.17705
3.24214		1.92046
3.8605		2.05593
5.55691		5.07587
2.43579		3.69462
3.9289		2.52315
3.05982		3.404
0.585028		0
3.00102		3.17109
3.35342		2.33143
4.40965		2.35651
0		4.64695
6.14296		3.16036
1.77651		3.39475
4.63916		3.70023
1.99092		4.18387
3.35981		3.39744
2.75132		1.79105
2.39514		7.16025
3.00497		5.14415
2.65139		3.32819
2.60405		1.14949
0		2.55118
4.11689		5.2276
6.20427		3.41471
7.02993		3.76794
0		2.52215
4.19722		0
1.95948		4.13686
4.29913		2.08955
2.29145		2.40097
3.96682		2.16074
4.04788		4.97772
0.988094		1.93133
2.9105		2.77475
1.39309		0
0		2.87951
4.37163		2.21014
3.27641		0
6.04715		3.26933
3.03732		2.61894
1.70545		2.90449
1.35867		2.58025
3.41693		1.68866
3.95795		3.48597
5.19659		2.24415
2.2324		2.11104
2.29026		1.42412
3.63247		4.59498
2.37667		6.37249
2.23322		4.93333
3.39493		3.35757
2.84936		3.16212
3.16111		0
3.64931		0
2.82346		3.2368
2.42118		3.4628
2.80499		5.02558
0		3.01248
2.64807		7.75686
3.52087		0
3.4427		3.71501
4.3822		2.36127
2.52735		2.39605
2.76561		0
0		0
3.23621		6.40601
8.07319		4.5408
3.85566		3.6895
3.21949		2.66436
4.11392		2.13483
2.74121		2.47612
2.66672		2.53324
4.10204		4.00356
3.19155		5.17924
4.4672		1.99857
2.45312		2.16007
2.86596		0
0		2.12996
3.9178		4.1865
3.47981		2.04085
4.14233		2.55522
3.54526		2.91293
2.86738		2.28692
3.9534		2.28961
4.5478		3.49937
2.90387		5.27836
3.77553		3.23404
2.55224		3.14111
0		4.22221
3.33162		2.78133
2.58862		1.50284
3.19346		0
3.0978		3.17876
4.63331		2.94803
0		1.40716
2.95644		3.55739
3.39722		0
1.45809		0.923736
3.63372		3.7427
2.81319		2.5263
3.40892		3.04049
2.69877		3.72903
1.20394		2.41298
3.17253		2.33731
3.02056		2.49901
8.61771		4.67472
3.75125		3.14256
2.86833		1.14254
2.2572		2.92924
2.63903		2.42911
2.18219		3.86466
2.51774		3.83198
3.49604		0
4.48124		3.95705
0		1.86125
2.65362		2.45554
3.43506		2.43799
3.9831		2.13415
4.32511		2.34924
4.45658		2.34649
5.21243
0
1.41313
4.05789
3.26306
2.3689
3.53711
3.13536
4.01558
7.58034
4.78453
2.50142
2.23155
3.29173
2.1949
4.47997
1.77943
2.64092
2.27194
4.4961
4.79589
3.13078
0
2.78283
2.27792
0
5.53441
3.77382
3.74928
5.11108
1.63455
3.67943
3.76733
7.02637
3.0123
2.14352
3.67451
3.05289
2.08965
2.35159
2.56392
3.86684
2.25891
1.03617
2.2231
2.1211
1.44062
1.90404
2.37368
4.29371
2.90088
1.99656
0
3.84973
3.12083
2.7346
3.36617
0
4.09367
2.96267
[truncated: 85 more rows]

[truncated: 48 more sheets: Figure 3G, Figure 3I, Figure 4A, Figure 4B, Figure 4C, Figure 4D, Figure 4E, Figure 4H, Figure 5A, Figure 5B, Figure 5C, Figure 5D, Figure 5F, Figure 5G, Figure 5H, Figure 5I, Figure 5J, Figure 5M, Figure 5N, Figure 5O …]
